# Supplementary material for: The Mammalian Adult Neurogenesis Gene Ontology (MANGO) Provides a Structural Framework for Published Information on Genes Regulating Adult Hippocampal Neurogenesis
Source: PLoS One. 2012 Nov 5;7(11):e48527. doi: 10.1371/journal.pone.0048527 (PMC3489671; doi:10.1371/journal.pone.0048527)
Supplement: Table S1 — The complete MANGO database. Each row of the table contains all reported effects of a single gene in a single manuscript. Genes annoated to the MANGO database are listed as official MGI mouse gene symbol, official gene name and common names, and NCBI GeneID. Abbreviations for cell types/markers are: Ast, astrocytes; BrdU, cells positive after labeling with 5-bromodeoxyuridine; Cb, calbindin-expressing cells; Cr, calretinin-expressing cells; Dcx, doublecortin-expressing cells; Gc, mature granule cells; In, immature neurons; Nn, total new-born neurons; Oli, oligodendrocytes; Pc, precursor cells; T0, type-0 cells; T1, type-1 cells; T2, total type-2 cells; T2a, type-2a cells; T2b, type-2b cells; T3, type-3 cells. Detailed cell type descriptions are given in the ‘Methods’ section of the accompanying manuscript. The processes comprising the columns of the table are annotated with the cell types affected as well as the direction of the effect: +, positive; −, negative; ±, no change. Studies only dealing with gene expression are marked with one asterisk, *, studies involving the extrinsic manipulation of that gene, for example by pharmacological intervention, two asterisks, **, and studies dealing with the direct manipulation of the gene, e.g. a transgenic or knockout experiment, three asterisks, ***. Codes describing the species in which the reported work was done are: m, mouse; r, rat; mon, monkey; gp, guinea pig. (XLS) [file pone.0048527.s001.xls]

## Sheet: Sheet1
Gene Symbol	Gene Names	Gene ID	Proliferation	Differentiation	Migration	Survival	Dendrite	Axon	Maturation	Function	Numbers	Expression	Reference	Level	Species
Abca2	Abca2 ATP-binding cassette, sub-family A (ABC1), member 2	11305										Dcx+	(Broccardo et al., 2006)	*	m
Ache	Acetylcholinesterase	11423	Pc±								Nn-		(Kotani et al., 2006)	**	r
Ache	Acetylcholinesterase	11423	Pc-								Nn-		(Mohapel et al., 2005)	**	r
Ache	Acetylcholinesterase	11423	Pc±			Nn-					Nn-		(Kaneko et al., 2006a)	**	m
Ache	Acetylcholinesterase	11423	Pc-			In-					Nn-	Pc+ Nn+ Gc+	(Cohen et al., 2008)	***	m
Adcyap1	Adenylate cyclase activating polypeptide 1 (PACAP)	11516	Pc+										(Mercer et al., 2004)	**	m
Adcyap1	Adenylate cyclase activating polypeptide 1 (PACAP)	11516	Pc±								Nn±		(Ago et al., 2011)	***	m
Adra2a	Adrenergic receptor, alpha 2a	11551	Pc±								Nn±		(Yanpallewar et al., 2010)	***	m
Adra2c	Adrenergic receptor, alpha 2c	11553	Pc±								Nn±		(Yanpallewar et al., 2010)	***	m
Agtr1a	Angiotensin II receptor, type 1a	11607	Pc±								Dcx+		(Conner et al., 2010)	**	r
Akt1	Thymoma viral proto-oncogene 1	11651	Pc±			BrdU+							(Bruel-Jungerman et al., 2009)	**	m
Apc	Adenomatosis polyposis coli	11789	Pc+	Nn+		Nn+					T1± Dcx+		(Imura et al., 2010)	***	m
Apoe	Apolipoprotein E	11816		Nn+ Ast-					Nn+				(Li et al., 2009)	***	m
App	Amyloid beta (A4) precursor protein	11820	Pc-			Nn+					Nn+		(Naumann et al., 2010)	***	m
Aqp4	Aquaporin 4	11829	Pc±									Pc+	(Kong et al., 2009)	***	m
Ar	Androgen receptor	11835	Pc-										(Brannvall et al., 2005)	**	r
Arc	Activity regulated cytoskeletal-associated protein	11838										In+	(Snyder et al., 2009)	*	m
Ascl1	Achaete-scute complex homolog 1 (Drosophila); Mash1	17172		Nn+								T2a+	(Uda et al., 2007)	*	m
Ascl1	Achaete-scute complex homolog 1 (Drosophila); Mash1	17172		Nn+								T2a+	(Kim et al., 2008)	*	m
Ascl1	Achaete-scute complex homolog 1 (Drosophila); Mash1	17172		Oli+									(Jessberger et al., 2008a)	***	m
Atm	Ataxia telangiectasia mutated homolog (human)	11920	Pc-	Nn+		Nn+					Nn+	Pc+	(Allen et al., 2001)	***	m
Bax	Bcl2-associated X protein	12028	Pc+		Dcx-	Nn-					In- Gc- Nn±		(Sun et al., 2004)	***	m
Bcl2	B-cell leukemia/lymphoma 2	12043	Pc±			Nn+					Gc+ Nn+		(Kuhn et al., 2005)	***	m
Bcl2	B-cell leukemia/lymphoma 2	12043									Nn+		(Sasaki et al., 2003)	***	m
Bcl2l1	BCL2-like 1	12048	Pc±										(Doeppner et al., 2010)	***	m
Bdnf	Brain derived neurotrophic factor	12064									Nn+ Cb+		(Scharfman et al., 2005)	**	r
Bdnf	Brain derived neurotrophic factor	12064									Nn±		(Rossi et al., 2006)	***	m
Bdnf	Brain derived neurotrophic factor	12064	Pc-		In+	Nn±	Nn+				Cb- Cr+		(Chan et al., 2008)	***	m
Bmpr1a	Bone morphogenetic protein receptor, type 1A	12166	Pc-								Pc+		(Mira et al., 2010)	***	m
Bmp4	Bone morphogenetic protein 4	12159		Ast+							T1-		(Bonaguidi et al., 2005)	***	m
Bmp4	Bone morphogenetic protein 4	12159	Pc-								Nn-		(Gobeske et al., 2009)	***	m
Calb1	Calbindin 1	12307										Gc+	(Kuhn et al., 1996)	*	r, m
Calb1	Calbindin 1	12307										Gc+	(Kempermann et al., 1997)	*	r, m
Calb2	Calbindin 2, Calretinin	12308										Cr+	(Brandt et al., 2003)	*	m
Casp1	Caspase 1	12362		Nn±							Nn-		(Gemma et al., 2007)	**	r
Casp3	Caspase 3	12367				Pc-							(Ekdahl et al., 2001)	**	r
Casp6	Caspase 6	12368										Pc-	(Tang et al., 2009)	*	r
Casp7	Caspase 7	12369										Pc-	(Tang et al., 2009)	*	r
Casp9	Caspase 9	12371				Pc-							(Ekdahl et al., 2001)	**	r
Ccdc88a	Coiled coil domain containing 88A; Girdin	108686			In-			In+					(Enomoto et al., 2009)	***	m
Ccnd1	Cyclin D1	12443										Pc-	(Kowalczyk et al., 2004)	*	m
Ccnd1	Cyclin D1	12443	Pc+								In-		(Artegiani et al., 2011)	***	m
Ccnd2	Cyclin D2	12444	Pc+	Nn+ Ast-							Nn+		(Kowalczyk et al., 2004)	***	m
Ccnd3	Cyclin D3	12445										Pc-	(Kowalczyk et al., 2004)	*	m
Cd24a	CD24a antigen	12484	Pc-										(Belvindrah et al., 2002)	***	m
Cdk2	Cyclin-dependent kinase 2	12566	Pc±								Nn±		(Vandenbosch et al., 2007)	***	m
Cdk4	Cyclin-dependent kinase 4	12567	Pc±									Pc+	(Beukelaers et al., 2011)	***	m
Cdk4	Cyclin-dependent kinase 4	12567	Pc+								In-		(Artegiani et al., 2011)	***	m
Cdk5	Cyclin-dependent kinase 5	12568	Pc±								Dcx+		(Lagace et al., 2008)	***	m
Cdk5	Cyclin-dependent kinase 5	12568			Dcx-		In-						(Jessberger et al., 2008b)	***	m
Cdk5R1	Cyclin-dependent kinase 5, regulatory subunit 1 (p35)	12569									Dcx+		(Lagace et al., 2008)	***	m
Cdk6	Cyclin-dependent kinase 6	12571	Pc+ Dcx+ T1± T2a±								In+ Nn+	Pc+	(Beukelaers et al., 2011)	***	m
Cdkn1a	Cyclin-dependent kinase inhibitor 1A (p21)	12575	Pc+								Dcx+	Dcx+	(Pechnick et al., 2008)	***	m
Chrm1	Cholinergic receptor, muscarinic 1, CNS	12669										Pc+ Nn+ Gc+	(Mohapel et al., 2005)	*	r
Chrm1	Cholinergic receptor, muscarinic 1, CNS	12669										Dcx+	(Kaneko et al., 2006a)	*	m
Chrm1	Cholinergic receptor, muscarinic 1, CNS	12669									Nn+		(Cooper-Kuhn et al., 2004)	**	r
Chrm1	Cholinergic receptor, muscarinic 1, CNS	12669	Pc±	Nn±		Nn+					Nn+		(Kotani et al., 2006)	**	r
Chrm4	Cholinergic receptor, muscarinic 4	12672										Dcx+	(Kaneko et al., 2006a)	*	m
Chrm4	Cholinergic receptor, muscarinic 4	12672										Pc+ Nn+ Gc+	(Mohapel et al., 2005)	*	r
Chrna7	Cholinergic receptor, nicotinic, alpha polypeptide 7	11441										Dcx+	(Kaneko et al., 2006a)	*	m
Chrna7	Cholinergic receptor, nicotinic, alpha polypeptide 7	11441				BrdU+	In+		In+	In+			(Campbell et al., 2010)	***	m
Chrnb2	Cholinergic receptor, nicotinic, beta polypeptide 2	11444										Dcx+	(Kaneko et al., 2006a)	*	m
Chrnb2	Cholinergic receptor, nicotinic, beta polypeptide 2	11444	Pc+										(Harrist et al., 2004)	***	m
Cit	Citron	12704									Pc+ Nn+		(Ackman et al., 2007)	***	r
Cnr1	Cannabinoid receptor 1	12801	Pc-								Nn-	Pc+ Nn+ Gc+	(Aguado et al., 2006)	***	m
Cnr1	Cannabinoid receptor 1	12801	Pc-								Nn+		(Jin et al., 2004)	**	m
Cnr1	Cannabinoid receptor 1	12801	Pc-								Nn+		(Kim et al., 2006)	**	m
Cnr1	Cannabinoid receptor 1	12801	Pc+								Nn+		(Jin et al., 2004)	***	m
Cnr1	Cannabinoid receptor 1	12801	Pc-			Nn+					Nn+		(Wolf et al., 2010)	***	m
Cnr1	Cannabinoid receptor 1	12801	Pc+										(Aguado et al., 2005)	***	m
Cnr2	Cannabinoid receptor 2	12802	Pc+										(Palazuelos et al., 2006)	***	m
Cntf	Ciliary neurotrophic factor	12803	Pc+								T1+ Nn+		(Muller et al., 2009)	***	m
Creb1	cAMP responsive element binding protein 1	12912										Dcx+ In+	(Nakagawa et al., 2002)	*	m
Creb1	cAMP responsive element binding protein 1	12912	Pc+										(Nakagawa et al., 2002)	***	m
Creb1	cAMP responsive element binding protein 1	12912					In+					In+	(Fujioka et al., 2004)	**	m
Creb1	cAMP responsive element binding protein 1	12912				In+	In+						(Jagasia et al., 2009)	***	m
Crhr1	Corticotropin releasing hormone receptor 1	12921	Pc±										(Hanson et al., 2011)	**	r
Csf3	Granulocyte colony stimulating factor (G-CSF)	12985									Nn+		(Schneider et al., 2005)	**	r
Csf3	Granulocyte colony stimulating factor (G-CSF)	12985	Pc+										(Kim et al., 2010)	**	m
Cst3	Cystatin C	13010									In+	Pc+	(Taupin et al., 2000)	**	r
Ctnnb1	Catenin (cadherin associated protein), beta 1	12387										Dcx+	(Seki et al., 2007)	*	r
Ctnnb1	Catenin (cadherin associated protein), beta 1	12387		Nn+									(Wexler et al., 2008)	***	r
Cxcl12	Cxcl12 chemokine (C-X-C motif) ligand 12 (SDF-1)	20315								In+			(Kolodziej et al., 2008)	**	r
Cxcl12	Cxcl12 chemokine (C-X-C motif) ligand 12 (SDF-1)	20315										Dcx+ Gc+	(Tran et al., 2004)	*	m
Cxcl12	Cxcl12 chemokine (C-X-C motif) ligand 12 (SDF-1)	20315										Dcx+ Gc+	(Berger et al., 2007)	*	m
Cxcr4	Chemokine (C-X-C motif) receptor 4	12767										Pc+	(Lu et al., 2002)	*	m
Cxcr4	Chemokine (C-X-C motif) receptor 4	12767										T1+ Pc+ Dcx+ Cr+ Cb-	(Berger et al., 2007)	*	m
Cxcr4	Chemokine (C-X-C motif) receptor 4	12767										T1+ Pc+ Dcx+ Cr+ Cb-	(Tran et al., 2007)	*	m
Cxcr4	Chemokine (C-X-C motif) receptor 4	12767				Dcx+					Nn+	Pc+ Dcx+	(Kolodziej et al., 2008)	**	r
Dbh	Dopamine beta hydroxylase	13166	Pc±										(Yanpallewar et al., 2010)	***	m
Disc1	Disrupted in schizophrenia 1	244667			Dcx-		In-		In-				(Duan et al., 2007)	***	m
Dld	Dihydrolipoamide dehydrogenase	13382									Dcx+		(Calingasan et al., 2008)	***	m
Dlst	Dihydrolipoamide S-succinyltransferase (E2 component of 2-oxo-glutarate complex)	78920									Dcx+		(Calingasan et al., 2008)	***	m
Dmd	Dystrophin	13405	Pc-								Nn+		(Deng et al., 2009)	***	m
Dpysl3	Dihydropyrimidinase-like 3 (Crmp4, Tuc4)	22240										Cr+	(Seki, 2002)	*	r
Dynlt1b	Dynein light chain Tctex-type 1D; Tctex1	21648										T1+ T2+ T3+	(Tseng et al., 2010)	*	m
E2f1	E2F transcription factor 1	13555	Pc+								Nn+		(Cooper-Kuhn et al., 2002)	***	m
Efna5	Ephrin A5	13839	Pc+								Nn+		(Hara et al., 2010)	***	m
Efnb3	Ephrin B3	13643	Pc+		Dcx+		Dcx+						(Chumley et al., 2007)	***	m
Egf	Epidermal growth factor	13645	Pc+	Nn- Ast+							Nn-		(Kuhn et al., 1997)	**	r
Egr1	Early growth response 1, Zif268	13653										In+	(Jessberger and Kempermann, 2003)	*	m
Emx1	Empty spiracles homolog 1	13796	Pc+								Dcx+		(Hong et al., 2007)	***	m
Eomes	T-box brain gene 2, Tbr2	13813										T2a+ T2b+ T3+ Cr-	(Hodge et al., 2008)	*	m
Epha4	Eph receptor A4	13838										T1+ T2-	(Khodosevich et al., 2011)	*	m
Ephb1	Eph receptor B1	270190	Pc-		Pc- T2b- T3-		Dcx-		Dcx-		T1+ T2a+ T2b+	T1+ T2a+ T2b+ T3-	(Chumley et al., 2007)	***	m
Ephb2	Eph receptor B2	13844										T1+ T2a+ T2b+ T3-	(Chumley et al., 2007)	***	m
Ephb3	Eph receptor B3	13845			Pc- T2b- T3-		Dcx-		Dcx-			Cr- Cb+	(Chumley et al., 2007)	***	m
Epo	Erythropoietin	13856	T1+ Pc+ Dcx+			Nn±					Nn±		(Ransome and Turnley, 2007)	**	m
Esr2	Estrogen receptor 2 (beta)	13983										Dcx+	(Herrick et al., 2006)	*	r
Faah	Fatty acid amide hydrolase	14073									Nn-		(Aguado et al., 2005)	***	m
Fabp7	Fatty acid binding protein 7, brain (BLBP)	12140										T1+ T2a+ T2b-	(Steiner et al., 2006)	*	m
Fas	Fas (TNF receptor superfamily member 6); CD95	14102	Dcx+	Nn±									(Corsini et al., 2009)	***	m
Ffar1	Free fatty acid receptor 1 (GPR40)	233081										Pc+ Gc+	(Ma et al., 2008)	*	mon
Fgf1	Fibroblast growth factor 1	14164	Pc+										(Ma et al., 2009b)	**	m
Fgf2	Fibroblast growth factor 2	14173	Pc±								Nn±		(Kuhn et al., 1997)	**	r
Fgf2	Fibroblast growth factor 2	14173	Pc+										(Jin et al., 2003)	**	r
Fgf2	Fibroblast growth factor 2	14173	Pc+				Dcx+				Dcx+ In+		(Rai et al., 2007)	**	r
Fgf2	Fibroblast growth factor 2	14173	Pc+										(Palmer et al., 1995)	**	r
Fgfr1	Fibroblast growth factor receptor 1	14182	Pc+								Nn+		(Zhao et al., 2007)	***	m
Flt1	FMS-like tyrosine kinase 1	14254	Pc-										(Cao et al., 2004).	**	m
Fmr1	Fragile X mental retardation syndrome 1 homolog	14265	Pc±			BrdU+							(Eadie et al., 2009)	***	m
Fmr1	Fragile X mental retardation syndrome 1 homolog	14265	T1- T2-	Nn+ Ast-							Nn+		(Luo et al., 2010)	***	m
Fos	FBJ osteosarcoma oncogene, c-fos	14281										In+	(Jessberger and Kempermann, 2003)	*	m
Foxg1	forkhead box G1	15228	Pc+				Dcx+				Dcx+ Cr+ Gc+		(Shen et al., 2006)	***	m
Fut4	Fucosyltransferase 4 (LeX, Ssea1)	14345										Pc+ T1+	(Capela and Temple, 2002)	*	m
Gabra1	Gamma-aminobutyric acid (GABA-A) receptor, subunit alpha 1	14394	T1± T2a+ T2b+								Nn+		(Tozuka et al., 2005)	**	m
Gadd45b	Growth arrest and DNA-damage-inducible, beta	17873	Pc+				In+						(Ma et al., 2009b)	***	m
Gdnf	Glial cell line derived neurotrophic factor	14573									Nn+		(Chen et al., 2005)	**	r
Gfap	Glial fibrillary acidic protein	14580										T1+	(Seri et al., 2001)	*	m
Gfap	Glial fibrillary acidic protein	14580										T1+	(Filippov et al., 2003)	*	m
Gh	Growth hormone	14599	Pc±	Nn+		Nn+					Nn+		(Lichtenwalner et al., 2006)	***	r
Ghr	Growth hormone receptor	14600	Pc±										(Ransome and Turnley, 2008)	***	m
Gli1	GLI-Kruppel family member GLI1	14632										T1+	(Breunig et al., 2008)	*	m
Glp1r	Glucagon-like peptide 1 receptor	14652	Pc+								Dcx+		(Isacson et al., 2011)	**	r
Gria1	Glutamate receptor, ionotropic, AMPA1 (alpha 1)	14799	Pc+										(Bai et al., 2003)	**	r
Gria1	Glutamate receptor, ionotropic, AMPA1 (alpha 1)	14799	Pc+	Nn±		Nn-							(Procaccini et al., 2011)	***	m
Grin1	Glutamate receptor, ionotropic, NMDA1 (zeta 1), Nr1	14810	Pc-										(Bursztajn et al., 2007)	***	m
Grin1	Glutamate receptor, ionotropic, NMDA1 (zeta 1), Nr1	14810										T1+ Dcx- Gc+	(Nacher et al, 2007)	*	r
Grin2b	Glutamate receptor, ionotropic, NMDA2B (epsilon 2), Nr2b	14812	Pc-										(Hu et al., 2008)	**	m
Grin2b	Glutamate receptor, ionotropic, NMDA2B (epsilon 2), Nr2b	14812							In+	Nn+			(Ge et al., 2007)	***	m
Grin2b	Glutamate receptor, ionotropic, NMDA2B (epsilon 2), Nr2b	14812								Nn+			(Snyder et al., 2001)	**	r
Grm1	Glutamate receptor, metabotropic 1	14816									Cr+		(Baskys et al., 2005)	**	r
Grm2	Glutamate receptor, metabotropic 2	108068	Pc-										(Yoshimizu and Chaki, 2004)	**	m
Grm5	Glutamate receptor, metabotropic 5	108071									Cr±		(Baskys et al., 2005)	**	r
Grn	Granulin	14824	Pc+										(Chiba et al., 2007)	**	r
Gsk3b	Glycogen synthase kinase 3 beta	56637	Pc-										(Boku et al., 2009)	**	r
Hbegf	Heparin-binding EGF-like growth factor	15200	Pc+										(Jin et al., 2003)	**	r
Hes5	Hairy and enhancer of split 5 (Drosophila)	15208										T0+ T1+ T2a+	(Lugert et al., 2010)	*	m
Homer1	Homer homolog 1 (Drosophila)	26556										In+	(Jessberger and Kempermann, 2003)	*	m
Hopx	HOP homeobox	74318	T1±			T1+ T2a+					Nn-	T1+ T2a+	(De Toni et al., 2008)	***	m
Hsf1	Heat shock factor 1	15499	Pc+								Dcx- Nn±		(Uchida et al., 2011)	***	m
Htr1a	5-hydroxytryptamine (serotonin) receptor 1A	15550	Pc+										(Huang and Herbert, 2005)	**	r
Htr1a	5-hydroxytryptamine (serotonin) receptor 1A	15550	Pc+										(Santarelli et al., 2003)	**	m
Htr1a	5-hydroxytryptamine (serotonin) receptor 1A	15550	Pc+								Nn+		(Banasr et al., 2004)	**	r
Htr1a	5-hydroxytryptamine (serotonin) receptor 1A	15550	Pc+ Dcx+										(Klempin et al., 2010)	**	m
Htr1b	5-hydroxytryptamine (serotonin) receptor 1B	15551	Pc±										(Banasr et al., 2004)	**	r
Htr2a	5-hydroxytryptamine (serotonin) receptor 2A	15558	Pc±										(Banasr et al., 2004)	**	r
Htr2c	5-hydroxytryptamine (serotonin) receptor 2C	15560	Pc±								Nn±		(Banasr et al., 2004)	**	r
Htr2c	5-hydroxytryptamine (serotonin) receptor 2C	15560	T1- T2a- T3+								Cr+		(Klempin et al., 2010)	**	m
Id1	Inhibitor of DNA binding 1	15901										T0+ T1+ T2a+	(Nam and Benezra, 2009)	*	m
Ifna	Interferon alpha	111654	Pc-								Nn±		(Kaneko et al., 2006b)	**	r
Igf1	Insulin-like growth factor 1	16000	Pc+								Nn+		(Aberg et al., 2000)	**	r
Igf1	Insulin-like growth factor 1	16000	Pc+								Nn+		(Lichtenwalner et al., 2001)	**	r
Igf1	Insulin-like growth factor 1	16000	Pc+								Nn+		(Sun et al., 2005)	***	m
Igf1	Insulin-like growth factor 1	16000	Pc±	Nn±		Nn+					Nn+		(Lichtenwalner et al., 2006)	***	r
Igf1	Insulin-like growth factor 1	16000	Pc+								Nn+		(Trejo et al., 2001)	**	r
Igfbp1	Insulin-like growth factor binding protein 1	16006									Nn±		(He and Crews, 2007)	***	m
Il1b	Interleukin 1 beta	16176	Pc+										(Kaneko et al., 2006b)	**	r
Il1b	Interleukin 1 beta	16176		Nn±							Nn+		(Gemma et al., 2007)	**	r
Il1b	Interleukin 1 beta	16176	Pc-										(Seguin et al., 2009)	**	m
Il2	Interleukin 2	16183	Pc±										(Beck et al., 2005)	***	m
Il6	Interleukin 6	16193	Pc-								Nn-		(Vallieres et al., 2002)	***	m
Il6	Interleukin 6	16193	Pc-								Nn-		(Seguin et al., 2009)	***	m
Insm1	Insulinoma-associated 1	53626										Pc+	(Duggan et al., 2008)	*	m
Jag1	Jagged 1	16449										Dcx+ Ast+	(Breunig et al., 2007)	*	m
Kdr	Kinase insert domain protein receptor	16542	Pc+								Nn+		(Cao et al., 2004)	***	m
Kdr	Kinase insert domain protein receptor	16542	Pc+								Nn+		(Warner-Schmidt and Duman, 2007)	***	m
Kdr	Kinase insert domain protein receptor	16542	Pc+								Nn+		(Segi-Nishida et al., 2008)	***	m
Kdr	Kinase insert domain protein receptor	16542										T1+	(Bernal and Peterson, 2011)	*	r
Kif3a	Kinesin family member 3A	16568	Pc+								T1+ T2a+		(Han et al., 2008)	***	m
Klf9	Kruppel-like factor 9	16601	Pc±	Nn±						In+			(Scobie et al., 2009)	***	m
Lep	Leptin	16846	Pc+								Nn±		(Garza et al., 2008)	**	m
Lepr	Leptin receptor	16847										Pc+	(Garza et al., 2008)	*	m
Lgals1	Lectin, galactose binding, soluble 1; Galectin-1	16852	Pc-								T1- Dcx- Nn-	T1+ T2a+	(Bernal and Peterson, 2011)	***	m
Lhb	Luteinizing hormone beta	16866	Pc+								Dcx+ Nn+		(Mak et al., 2007)	**	m
Lhcgr	Luteinizing hormone/choriogonadotropin receptor	16867	Pc±										(Mak et al., 2007)	*	m
Lif	Leukemia inhibitory factor	16878	Pc±								T1± Nn±		(Muller et al., 2009)	***	m
Mapk1/3	Mitogen activated protein kinase 1/3 (Erk1/2)	26413	Pc+										(Ma et al., 2009a)	**	r
Mbd1	Methyl-CpG binding domain protein 1	17190	Pc±	Nn+							Nn+		(Zhao et al., 2003)	***	m
Mcfd2	Multiple coagulation factor deficiency 2 (Sdnf)	193813	Pc±			Pc+							(Toda et al., 2003)	**	r
Mecp2	Methyl CpG binding protein 2	17257	Pc+	Nn+									(Szulwach et al., 2010)	***	m
Mmp2	Matrix metallopeptidase 2	17390										In+	(Lu et al., 2008)	*	mon
Mmp9	Matrix metallopeptidase 9	17395										In+	(Lu et al., 2008)	*	mon
Msi1	Musashi homolog 1 (Drosophila)	74026										T2a+	(Suh et al., 2007)	*	m
Mtor	Mechanistic target of rapamycin (serine/threonine kinase)	56717					Dcx+						(Kim et al., 2009)	***	m
Myd88	Myeloid differentiation primary response gene 88	17874	Pc-								Nn-		(Rolls et al., 2007)	***	m
Nae1	NEDD8 activating enzyme E1 subunit 1; Appbp1	234664										Pc+ Dcx+	(Joo et al., 2011)	*	r
Ndel1	Nuclear distribution gene E-like homolog 1 (A. nidulans)	83431			In-		In-						(Duan et al., 2007)	***	m
Nes	Nestin	18008										T1+ T2a+T2b+	(Filippov et al., 2003)	*	m
Nes	Nestin	18008										T1+ T2a+T2b+	(Mignone et al., 2004)	*	m
Neuna60	NeuN	107516										Cr+ Gc+	(Kuhn et al., 1996)	*	m, r
Neuna60	NeuN	107516										Cr+ Gc+	(Petrus et al., 2008)	*	m, r
Neurod1	Neurogenic differentiation 1	18012									Nn+	T2a+	(Roybon et al., 2009)	***	m
Neurod1	Neurogenic differentiation 1	18012										T2a+ T2b+	(Steiner et al., 2006)	*	m
Neurog2	Neurogenin 2	11924									Nn+	T2a+	(Roybon et al., 2009)	***	m
Neurog2	Neurogenin 2	11924										Dcx+	(Ozen et al., 2007)	*	m
Nfkb1	Nuclear factor of kappa light polypeptide gene enhancer in B-cells 1, p105	18033	Pc±			Nn+					Dcx± Cr+ Nn+		(Denis-Donini et al., 2008)	***	m
Nfkb1	Nuclear factor of kappa light polypeptide gene enhancer in B-cells 1, p105	18033	Pc-										(Koo et al., 2010)	**	r
Ngf	Nerve growth factor	18049	Pc±			Nn+					Dcx+ Nn+		(Frielingsdorf et al., 2007)	**	r
Nog	Noggin	18121									T1+		(Bonaguidi et al., 2008)	***	m
Nos1	Nitric oxide synthase 1, neuronal; nNOS	18125	Pc-										(Park et al., 2003)	**	r
Nos1	Nitric oxide synthase 1, neuronal; nNOS	18125	Pc-								Nn-		(Fritzen et al., 2007)	***	m
Nos1	Nitric oxide synthase 1, neuronal; nNOS	18125	Pc-								Nn-		(Zhu et al., 2006)	***	m
Nos1	Nitric oxide synthase 1, neuronal; nNOS	18125	Dcx-								Dcx-		(Park et al., 2004)	**	r
Nos1	Nitric oxide synthase 1, neuronal; nNOS	18125										Dcx+	(Islam et al., 2003)	*	gp
Nos2	Nitric oxide synthase 2, inducible; iNOS	18126	Pc-										(Zhu et al., 2003)	***	r
Nos3	Nitric oxide synthase 3, endothelial; eNOS	18127	Pc+										(Reif et al., 2004)	***	m
Notch1	Notch gene homolog 1 (Drosophila)	18128	Pc+	Pc-			Nn+				Nn-	T1+ T3- In+	(Breunig et al., 2007)	***	m
Notch1	Notch gene homolog 1 (Drosophila)	18128	T1+ T2+								Nn+	T1+	(Lugert et al., 2010)	***	m
Notch1	Notch gene homolog 1 (Drosophila)	18128	Pc+				Nn+				T1+ T2+ Dcx+ Nn+		(Ables et al., 2010)	***	m
Npas3	Neuronal PAS domain protein 3	27386	Pc+			In+					Nn+		(Pieper et al., 2010)	***	m
Npas3	Neuronal PAS domain protein 3	27386	Pc+			In+					Nn+		(Pieper et al., 2005)	***	m
Npy	Neuropeptide Y	109648	Pc+			Nn±							(Howell et al., 2005)	***	r
Npy	Neuropeptide Y	109648	Pc+										(Rodrigo et al., 2010)	**	r
Npy	Neuropeptide Y	109648	Pc+								Nn+		(Decressac et al., 2010)	**	m
Npy1r	Neuropeptide Y receptor Y1	18166	Pc+			Nn-					Dcx+ Gc± Nn-		(Howell et al., 2005)	***	m
Nr2e1	Nuclear receptor subfamily 2, group E, member 1 (Tailless, Tlx)	21907	Pc+								Nn+		(Shi et al., 2004)	***	m
Nr2e1	Nuclear receptor subfamily 2, group E, member 1 (Tailless, Tlx)	21907	Pc+								Nn+		( Zhang et al., 2008)	***	m
Nr3c1	Nuclear receptor subfamily 3, group C, member 1, GR	14815										T1+ T2a+ T2b- T3+ Cr- Gc+	(Garcia et al., 2004)	*	m
Nr3c1	Nuclear receptor subfamily 3, group C, member 1, GR	14815	Pc±										(Wong and Herbert, 2005)	**	r
Nr3c1	Nuclear receptor subfamily 3, group C, member 1, GR	14815	Pc±										(Kronenberg et al., 2009)	**	r
Nr3c2	Nuclear receptor subfamily 3, group C, member 2; MR	110784	Pc+										(Gass et al., 2000)	**	r
Nr3c2	Nuclear receptor subfamily 3, group C, member 2; MR	110784	Pc+										(Wong and Herbert, 2005)	**	r
Nr3c2	Nuclear receptor subfamily 3, group C, member 2; MR	110784										Pc+ Gc+	(Garcia et al., 2004)	*	m
Ntf3	Neurotrophin 3 (NT3)	18205	Pc±								Nn+		(Shimazu et al., 2006)	***	m
Ntf5	neurotrophin 5 (NT 4/5)	78405									Nn±		(Rossi et al., 2006)	***	m
Ntrk2	Neurotrophic tyrosine kinase, receptor, type 2 (TrkB)	18212										T1+ T2a- T2b- T3+ In+	(Donovan et al., 2008)	*	m
Ntrk2	Neurotrophic tyrosine kinase, receptor, type 2 (TrkB)	18212				Nn+					Nn+		(Gustafsson et al., 2003)	**	r
Ntrk2	Neurotrophic tyrosine kinase, receptor, type 2 (TrkB)	18212	Pc±										(Pinnock et al., 2010)	**	r
Oprm1	Opioid receptor, mu 1	18390	Pc±			BrdU-					Gc- Nn-		(Harburg et al., 2007)	***	m
Pafah1b1	Platelet-activating factor acetylhydrolase, isoform 1b, beta1 subunit (Lis1)	18472			Pc-	Pc+					T1+ Nn+		(Wang and Baraban, 2007)	***	m
Pax6	Paired box gene 6	18508										T1+ T2a+	(Hodge et al., 2008)	*	m
Pax6	Paired box gene 6	18508	Pc+									T1+ T2a+ T2b+ T3+	(Nacher et al., 2005)	*	r
Pax6	Paired box gene 6	18508	T1+								Pc+	T1+ Dcx+	(Maekawa et al., 2005)	***	r
Pcmt1	Protein-L-isoaspartate (D-aspartate) O-methyltransferase 1	18537	Pc-								Dcx- Gc-		(Farrar et al., 2005)	***	m
Per2	Period homolog 2 (Drosophila)	18627	Pc-			Dcx-					Nn±	T1- Dcx+ Cr-	(Borgs et al., 2009)	***	m
Pgf	Placental growth factor	18654	Pc-										(Cao et al., 2004)	***	m
Pgr	Progesterone receptor	18667	Pc+									Pc+	(Liu et al., 2009)	**	r
Plau	Plasminogen activator, urokinase	18792									Dcx-		(Lahtinen et al., 2010)	**	m
Plcb1	Phospholipase C, beta 1	18795	Pc±		In-						Nn-		(Manning et al., 2010)	***	m
Plcg1	Phospholipase C, gamma 1	18803	Pc+										(Ma et al., 2009a)	***	r
Prl	Prolactin	19109	Pc+										(Torner et al., 2009)	**	m
Prlr	Prolactin receptor	19116	Pc+										(Mak et al., 2007)	***	m
Prox1	Prospero-related homeobox 1	19130	Pc+								T1+ T2b+ Dcx+ Cr+		(Lavado et al., 2010)	***	m
Prox1	Prospero-related homeobox 1	19130				Cb±					Dcx+ Nn+		(Karalay et al., 2011)	***	m
Psen1	Presenilin 1	19164	Pc±								Nn+		(Wen et al., 2002a)	***	m
Psen1	Presenilin 1	19164	Pc±								Nn+		(Wen et al., 2004)	***	m
Psen1	Presenilin 1	19164	Pc-								In+ Nn±	T2+ In+	(Wen et al., 2002b)	***	m
Ptgs2	Prostaglandin-endoperoxide synthase 2 (Cox2)	19225	Pc+										(Uchida et al., 2002)	**	r
Ptgs2	Prostaglandin-endoperoxide synthase 2 (Cox2)	19225	Pc±										(Sasaki et al., 2003)	***	m
Ptgs2	Prostaglandin-endoperoxide synthase 2 (Cox2)	19225	Pc+										(Goncalves et al., 2010)	**	m
Ptprf	Protein tyrosine phosphatase, receptor type, F (LAR)	19268	Pc-	Nn-		Pc±					Gc- Nn-	Pc+	(Bernabeu et al., 2006)	***	m
Rara	Retinoic acid receptor, alpha	19401	Pc± T2b+ T3+			In+ Nn+					Nn+		(Jacobs et al., 2006)	**	m
Rbpj	Recombination signal binding protein for immunoglobulin kappa J region	19664									Pc-		(Lugert et al., 2010)	***	m
Rbpj	Recombination signal binding protein for immunoglobulin kappa J region	19664									T1+ T2+ Dcx- In-		(Ehm et al., 2010)	***	m
Reln	Reelin	19699	Pc+		Dcx+						Dcx+		(Won et al., 2006)	***	m
Reln	Reelin	19699			Dcx-								(Heinrich et al., 2006)	**	m
Rest	RE1-silencing transcription factor	19712		Pc-									(Kuwabara et al., 2004)	***	m
Rest	RE1-silencing transcription factor	19712		Pc-									(Kuwabara et al., 2005)	***	m
S100b	S100 protein, beta polypeptide, neural	20203	Pc+								Nn+		(Kleindienst et al., 2005)	**	r
Serpine2	Serine (or cysteine) peptidase inhibitor, clade E, member 2; PN1	20720	Pc-	Nn±		Nn-							(Lino et al., 2010)	***	m
Shh	Sonic hedgehog	20423	Pc+ T1+								T1+		(Machold et al., 2003)	**	m, r
Shh	Sonic hedgehog	20423	Pc+ T1+								T1+		(Banerjee et al., 2005)	**	m, r
Shh	Sonic hedgehog	20423	Pc+ T1+								T1+		(Breunig et al., 2008)	**	m, r
Shh	Sonic hedgehog	20423	Pc+ T1+								T1+		(Han et al., 2008)	**	m, r
Shh	Sonic hedgehog	20423		Nn+									(Babu et al., 2007)	**	m
Slc12a2	Solute carrier family 12, member 2 (Nkcc1)	20496					In+			In+		Dcx+	(Ge et al., 2006)	***	m
Slc12a5	Solute carrier family 12 (potassium-chloride transporter), member 5 (Kcc2)	57138							In+				(Ge et al., 2006)	***	m
Slc1a3	Solute carrier family 1 (glial high affinity glutamate transporter), member 3 (GLAST1)	20512										T1+	(Gubert et al., 2009)	*	m
Slc6a4	Solute carrier family 6 (neurotransmitter transporter, serotonin), member 4 (SERT)	15567	Pc+			Nn+					Nn+		(Schmitt et al., 2007)	***	m
Slc7a11	Solute carrier family 7 (cationic amino acid transporter, y+ system), member 11 (xCT)	26570	Pc+										(Liu et al., 2007)	***	m
Slc30a3	Solute carrier family 30 (zinc transporter), member 3 (Znt3)	22784	Pc+								Dcx+		(Suh et al., 2009)	***	m
Smad7	MAD homolog 7	17131	Pc-								Pc+		(Mira et al., 2010)	***	m
Smo	Smoothened homolog (Drosophila)	319757									T1+ Dcx+		(Han et al., 2008)	***	m
Smo	Smoothened homolog (Drosophila)	319757	Pc+			BrdU+							(Bragina et al., 2010)	**	r
Snca	Synuclein, alpha	20617	Pc±			Nn-					Nn-		(Winner et al., 2004)	***	m
Socs2	Suppressor of cytokine signaling 2	216233	Pc±			BrdU+							(Ransome and Turnley, 2008)	***	m
Sorl1	Sortilin-related receptor, LDLR class A repeats-containing (SORLA)	20660	Pc-			Nn+					Nn+		(Rohe et al., 2008)	***	m
Sox11	SRY-box containing gene 11	20666										T2b+	(Haslinger et al., 2009)	*	m
Sox1	SRY-box containing gene 1	20664										Pc+	(Limke et al., 2003)	*	r
Sox2	SRY-box containing gene 2	20674										T1+ T2a+	(Suh et al., 2007)	*	m
Sox2	SRY-box containing gene 2	20674										T1+ T2a+	(Steiner et al., 2006)	*	m
Sox2	SRY-box containing gene 2	20674	Pc+								T1+ Nn+		(Ferri et al., 2004)	***	m
Sox2	SRY-box containing gene 2	20674	Pc+								T1+ Nn+		(Favaro et al., 2009)	***	m
Sox3	SRY-box containing gene 3	20675										Pc+ In+	(Wang et al., 2006)	*	m
Spp1	Secreted phosphoprotein 1 (Osteopontin)	20750	Pc-										(Sailor et al., 2003)	**	r
Stat3	Signal Transducer and Activator of Transcription 3	20848	Pc+								T1+ Nn+		(Muller et al., 2009)	***	m
Syn3	Synapsin III	27204	Pc+									In+	(Kao et al., 2008)	***	m
Tac	Tachykinin 1 (Substance P)	21333	Dcx+										(Park et al., 2007)	**	r
Tacr1	Tachykinin receptor 1 (Substance P receptor; Nk1r)	21336	Dcx+										(Park et al., 2007)	**	r
Tap1	Transporter 1, ATP-binding cassette, sub-family B (MDR/TAP)	21354	Pc±								Dcx±		(Laguna Goya et al., 2010)	***	m
Tbr1	T-box brain gene 1	21375										In+ Gc+	(Hodge et al., 2008)	*	m
Tgfb1	Transforming growth factor beta 1	21803	Pc-								Dcx- Nn-		(Buckwalter et al., 2006)	***	m
Tgfb1	Transforming growth factor beta 1	21803	Pc-								Dcx- Nn-		(Wachs et al., 2006)	***	m
Tgfb1	Transforming growth factor beta 1	21803	Pc+										(Graciarena et al., 2010)	*	r
Thra	Thyroid hormone receptor alpha	21833	Pc±			BrdU-					Dcx-		(Kapoor et al., 2010)	***	m
Thrb	Thyroid hormone receptor beta	21834	Pc-	T2b-							Dcx±		(Kapoor et al., 2011)	***	m
Tlr2	Toll-like receptor 2	24088	Pc±	Nn+ Ast-		BrdU±							(Rolls et al., 2007)	***	m
Tlr3	Toll-like receptor 3	142980		Nn-		Pc-					Nn-		(Okun et al., 2010)	***	m
Tlr4	Toll-like receptor 4	21898	Pc-								Nn-		(Rolls et al., 2007)	***	m
Tnf	Tumor necrosis factor	21926	Pc-										(Seguin et al., 2009)	**	m
Tnfrsf1a	Tumor necrosis factor receptor superfamily, member 1a	21937	Pc-								Nn-	Pc+	(Iosif et al., 2006)	***	m
Tnfrsf1b	Tumor necrosis factor receptor superfamily, member 1b	21938	Pc±								Nn±	Pc+	(Iosif et al., 2006)	***	m
Trp53	Transformation related protein 53	22059									Pc+		(Limoli et al., 2004)	***	m
Trp53	Transformation related protein 53	22059									Pc+		(Uberti et al., 2001)	***	m
Trp73	Transformation related protein 73	22062	Pc+										(Talos et al., 2010)	***	m
Tuba1	T alpha 1 tubulin	22142										T2b+ T3+	(Coksaygan et al., 2006)	*	m
Ube3a	Ubiquitin protein ligase E3A	22215	Pc±	Nn-							Nn±		(Mardirossian et al., 2009)	***	m
Vegfa	Vascular endothelial growth factor A	22339										Gc+	(Lee et al., 2009)	*	m
Vegfa	Vascular endothelial growth factor A	22339	Pc±			Nn+					Nn+		(Schanzer et al., 2004)	**	r
Vegfa	Vascular endothelial growth factor A	22339	Pc+										(Segi-Nishida et al., 2008)	**	r
Vegfa	Vascular endothelial growth factor A	22339	Pc+								Nn+		(Fabel et al., 2003)	**	m
Vegfa	Vascular endothelial growth factor A	22339	Pc+								Nn+		(Cao et al., 2004)	***	m
Vegfa	Vascular endothelial growth factor A	22339									Dcx+ Nn+		(Licht et al., 2011)	***	m
Vegfa	Vascular endothelial growth factor A	22339										T1+	(Bernal and Peterson, 2011)	*	r
Vegfb	Vascular endothelial growth factor B	22340	Pc+								Nn+		(Sun et al., 2006)	***	m
Vgf	VGF nerve growth factor inducible	381677	Pc+										(Thakker-Varia et al., 2007)	**	r
Wnt3	Wingless-related MMTV integration site 3	22416	Pc+								In-		(Lie et al., 2005)	***	m
Wnt3	Wingless-related MMTV integration site 3	22416	Pc+								Nn-		(Wexler et al., 2009)	**	r
Phox2a	Paired-like homeobox 2a	11859									BrdU±		(Fan et al., 2011)	***	r
Btc	Betacellulin, epidermal growth factor family member	12223	Pc+										(Gómez-Gaviro et al., 2012)	**	m
Phox2b	Paired-like homeobox 2b	18935									BrdU+		(Fan et al., 2011)	***	r
Btc	Betacellulin, epidermal growth factor family member	12223	Pc+								Nn+		(Gómez-Gaviro et al., 2012)	***	m
Ndrg2	N-myc downstream regulated gene 2	29811										BrdU+ Dcx+ Ast+	(Liu et al., 2012)	*	m
Srr	Serine racemase	27364										T1+ T2a+	(Huang et al., 2012)	*	m
Dab	Disabled homolog 1	13131										Dcx+	(Gong et al., 2007)	*	r
Chrna7	Cholinergic receptor, nicotinic, alpha polypeptide 7	11441										Pc±	(Berger et al., 1998)	*	r
Neurod1	Neurogenic differentiation 1	18012										T2a± Dcx+	(Gao et al., 2009)	*	m
Neurod1	Neurogenic differentiation 1	18012		Pc+			Pc+				Pc± Nn+		(Gao et al., 2009)	***	m
Neurod1	Neurogenic differentiation 1	18012										Pc+ BrdU+ Dcx+ Cr+	(Kuwabara et al., 2009)	*	r
Sox2	SRY-box containing gene 2	20674										Pc+	(Kuwabara et al., 2009)	*	r
Ctnnb1	Catenin (cadherin associated protein), beta 1	12387		Pc+							Nn+		(Kuwabara et al., 2009)	***	m
References
Aberg MA, Aberg ND, Hedbacker H, Oscarsson J, Eriksson PS (2000) Peripheral infusion of IGF-I selectively induces neurogenesis in the adult rat hippocampus. J Neurosci 20:2896-2903.
Ables JL, Decarolis NA, Johnson MA, Rivera PD, Gao Z, Cooper DC, Radtke F, Hsieh J, Eisch AJ (2010) Notch1 is required for maintenance of the reservoir of adult hippocampal stem cells. J Neurosci 30:10484-10492.
Ackman JB, Ramos RL, Sarkisian MR, Loturco JJ (2007) Citron kinase is required for postnatal neurogenesis in the hippocampus. Dev Neurosci 29:113-123.
Ago Y, Yoneyama M, Ishihama T, Kataoka S, Kawada K, Tanaka T, Ogita K, Shintani N, Hashimoto H, Baba A, Takuma K, Matsuda T (2011) Role of endogenous pituitary adenylate cyclase-activating polypeptide in adult hippocampal neurogenesis. Neuroscience 172:554-561.
Aguado T, Monory K, Palazuelos J, Stella N, Cravatt B, Lutz B, Marsicano G, Kokaia Z, Guzman M, Galve-Roperh I (2005) The endocannabinoid system drives neural progenitor proliferation. Faseb J 19:1704-1706.
Aguado T, Palazuelos J, Monory K, Stella N, Cravatt B, Lutz B, Marsicano G, Kokaia Z, Guzman M, Galve-Roperh I (2006) The endocannabinoid system promotes astroglial differentiation by acting on neural progenitor cells. J Neurosci 26:1551-1561.
Allen DM, van Praag H, Ray J, Weaver Z, Winrow CJ, Carter TA, Braquet R, Harrington E, Ried T, Brown KD, Gage FH, Barlow C (2001) Ataxia telangiectasia mutated is essential during adult neurogenesis. Genes Dev 15:554-566.
Artegiani B, Lindemann D, Calegari F (2011) Overexpression of cdk4 and cyclinD1 triggers greater expansion of neural stem cells in the adult mouse brain. J Exp Med 208:937-948.
Babu H, Cheung G, Kettenmann H, Palmer TD, Kempermann G (2007) Enriched Monolayer Precursor Cell Cultures from Micro-Dissected Adult Mouse Dentate Gyrus Yield Functional Granule Cell-Like Neurons. PLoS ONE 2:e388.
Bai F, Bergeron M, Nelson DL (2003) Chronic AMPA receptor potentiator (LY451646) treatment increases cell proliferation in adult rat hippocampus. Neuropharmacology 44:1013-1021.
Banasr M, Hery M, Printemps R, Daszuta A (2004) Serotonin-induced increases in adult cell proliferation and neurogenesis are mediated through different and common 5-HT receptor subtypes in the dentate gyrus and the subventricular zone. Neuropsychopharmacology 29:450-460.
Banerjee SB, Rajendran R, Dias BG, Ladiwala U, Tole S, Vaidya VA (2005) Recruitment of the Sonic hedgehog signalling cascade in electroconvulsive seizure-mediated regulation of adult rat hippocampal neurogenesis. Eur J Neurosci 22:1570-1580.
Baskys A, Bayazitov I, Fang L, Blaabjerg M, Poulsen FR, Zimmer J (2005) Group I metabotropic glutamate receptors reduce excitotoxic injury and may facilitate neurogenesis. Neuropharmacology 49 Suppl 1:146-156.
Beck RD Jr, Wasserfall C, Ha GK, Cushman JD, Huang Z, Atkinson MA, Petitto JM (2005) Changes in hippocampal IL-15, related cytokines, and neurogenesis in IL-2 deficient mice. Brain Res 1041:223-230.
Belvindrah R, Rougon G, Chazal G (2002) Increased neurogenesis in adult mCD24-deficient mice. J Neurosci 22:3594-3607.
Berger F, Gage FH, Vijayaraghavan S (1998) Nicotinic receptor-induced apoptotic cell death of hippocampal progenitor cells. J Neurosci 18(17): 6871-6881.
Berger O, Li G, Han SM, Paredes M, Pleasure SJ (2007) Expression of SDF-1 and CXCR4 during reorganization of the postnatal dentate gyrus. Dev Neurosci 29:48-58.
Bernabeu R, Yang T, Xie Y, Mehta B, Ma SY, Longo FM (2006) Downregulation of the LAR protein tyrosine phosphatase receptor is associated with increased dentate gyrus neurogenesis and an increased number of granule cell layer neurons. Mol Cell Neurosci 31:723-738.
Bernal GM, Peterson DA (2011) Phenotypic and gene expression modification with normal brain aging in GFAP-positive astrocytes and neural stem cells. Aging Cell.
Beukelaers P, Vandenbosch R, Caron N, Nguyen L, Belachew S, Moonen G, Kiyokawa H, Barbacid M, Santamaria D, Malgrange B (2011) Cdk6-dependent regulation of g(1) length controls adult neurogenesis. Stem Cells 29:713-724.
Boku S, Nakagawa S, Masuda T, Nishikawa H, Kato A, Kitaichi Y, Inoue T, Koyama T (2009) Glucocorticoids and lithium reciprocally regulate the proliferation of adult dentate gyrus-derived neural precursor cells through GSK-3beta and beta-catenin/TCF pathway. Neuropsychopharmacology 34:805-815.
Bonaguidi MA, McGuire T, Hu M, Kan L, Samanta J, Kessler JA (2005) LIF and BMP signaling generate separate and discrete types of GFAP-expressing cells. Development 132:5503-5514.
Bonaguidi MA, Peng CY, McGuire T, Falciglia G, Gobeske KT, Czeisler C, Kessler JA (2008) Noggin expands neural stem cells in the adult hippocampus. J Neurosci 28:9194-9204.
Borgs L, Beukelaers P, Vandenbosch R, Nguyen L, Moonen G, Maquet P, Albrecht U, Belachew S, Malgrange B (2009) Period 2 regulates neural stem/progenitor cell proliferation in the adult hippocampus. BMC Neurosci 10:30.
Bragina O, Sergejeva S, Serg M, Žarkovsky T, Maloverjan A, Kogerman P, Žarkovsky A (2010) Smoothened agonist augments proliferation and survival of neural cells. Neuroscience Letters, 482(2):81-85.
Brandt MD, Jessberger S, Steiner B, Kronenberg G, Reuter K, Bick-Sander A, von der Behrens W, Kempermann G (2003) Transient calretinin expression defines early postmitotic step of neuronal differentiation in adult hippocampal neurogenesis of mice. Mol Cell Neurosci 24:603-613.
Brannvall K, Bogdanovic N, Korhonen L, Lindholm D (2005) 19-Nortestosterone influences neural stem cell proliferation and neurogenesis in the rat brain. Eur J Neurosci 21:871-878.
Breunig JJ, Silbereis J, Vaccarino FM, Sestan N, Rakic P (2007) Notch regulates cell fate and dendrite morphology of newborn neurons in the postnatal dentate gyrus. Proc Natl Acad Sci U S A 104:20558-20563.
Breunig JJ, Sarkisian MR, Arellano JI, Morozov YM, Ayoub AE, Sojitra S, Wang B, Flavell RA, Rakic P, Town T (2008) Primary cilia regulate hippocampal neurogenesis by mediating sonic hedgehog signaling. Proc Natl Acad Sci U S A 105:13127-13132.
Broccardo C, Nieoullon V, Amin R, Masmejean F, Carta S, Tassi S, Pophillat M, Rubartelli A, Pierres M, Rougon G, Nieoullon A, Chazal G, Chimini G (2006) ABCA2 is a marker of neural progenitors and neuronal subsets in the adult rodent brain. J Neurochem 97:345-355.
Bruel-Jungerman E, Veyrac A, Dufour F, Horwood J, Laroche S, Davis S (2009) Inhibition of PI3K-Akt signaling blocks exercise-mediated enhancement of adult neurogenesis and synaptic plasticity in the dentate gyrus. PLoS ONE 4:e7901.
Buckwalter MS, Yamane M, Coleman BS, Ormerod BK, Chin JT, Palmer T, Wyss-Coray T (2006) Chronically increased transforming growth factor-beta1 strongly inhibits hippocampal neurogenesis in aged mice. Am J Pathol 169:154-164.
Bursztajn S, Falls WA, Berman SA, Friedman MJ (2007) Cell proliferation in the brains of NMDAR NR1 transgenic mice. Brain Research 1172:10-20.
Calingasan NY, Ho DJ, Wille EJ, Campagna MV, Ruan J, Dumont M, Yang L, Shi Q, Gibson GE, Beal MF (2008) Influence of mitochondrial enzyme deficiency on adult neurogenesis in mouse models of neurodegenerative diseases. Neuroscience 153:986-996.
Campbell NR, Fernandes CC, Halff AW, Berg DK (2010) Endogenous signaling through alpha7-containing nicotinic receptors promotes maturation and integration of adult-born neurons in the hippocampus. J Neurosci 30:8734-8744.
Cao L, Jiao X, Zuzga DS, Liu Y, Fong DM, Young D, During MJ (2004) VEGF links hippocampal activity with neurogenesis, learning and memory. Nat Genet 36:827-835.
Capela A, Temple S (2002) LeX/ssea-1 is expressed by adult mouse CNS stem cells, identifying them as nonependymal. Neuron 35:865-875.
Chan JP, Cordeira J, Calderon GA, Iyer LK, Rios M (2008) Depletion of central BDNF in mice impedes terminal differentiation of new granule neurons in the adult hippocampus. Mol Cell Neurosci 39:372-383.
Chen Y, Ai Y, Slevin JR, Maley BE, Gash DM (2005) Progenitor proliferation in the adult hippocampus and substantia nigra induced by glial cell line-derived neurotrophic factor. Exp Neurol 196:87-95.
Chiba S, Suzuki M, Yamanouchi K, Nishihara M (2007) Involvement of granulin in estrogen-induced neurogenesis in the adult rat hippocampus. The Journal of reproduction and development 53:297-307.
Chumley MJ, Catchpole T, Silvany RE, Kernie SG, Henkemeyer M (2007) EphB receptors regulate stem/progenitor cell proliferation, migration, and polarity during hippocampal neurogenesis. J Neurosci 27:13481-13490.
Cohen JE, Zimmerman G, Melamed-Book N, Friedman A, Dori A, Soreq H (2008) Transgenic inactivation of acetylcholinesterase impairs homeostasis in mouse hippocampal granule cells. Hippocampus 18:182-192.
Coksaygan T, Magnus T, Cai J, Mughal M, Lepore A, Xue H, Fischer I, Rao MS (2006) Neurogenesis in Talpha-1 tubulin transgenic mice during development and after injury. Exp Neurol 197:475-485.
Conner KR, Payne VS, Forbes ME, Robbins ME, Riddle DR (2010) Effects of the AT1 receptor antagonist L-158,809 on microglia and neurogenesis after fractionated whole-brain irradiation. Radiat Res 173:49-61.
Cooper-Kuhn CM, Winkler J, Kuhn HG (2004) Decreased neurogenesis after cholinergic forebrain lesion in the adult rat. J Neurosci Res 77:155-165.
Cooper-Kuhn CM, Vroemen M, Brown J, Ye H, Thompson MA, Winkler J, Kuhn HG (2002) Impaired adult neurogenesis in mice lacking the transcription factor E2F1. Mol Cell Neurosci 21:312-323.
Corsini NS et al. (2009) The death receptor CD95 activates adult neural stem cells for working memory formation and brain repair. Cell Stem Cell 5:178-190.
De Toni A, Zbinden M, Epstein JA, Ruiz i Altaba A, Prochiantz A, Caille I (2008) Regulation of survival in adult hippocampal and glioblastoma stem cell lineages by the homeodomain-only protein HOP. Neural development 3:13.
Decressac M, Wright B, David B, Tyers P, Jaber M, Barker RA, Gaillard A (2010) Exogenous neuropeptide Y promotes in vivo hippocampal neurogenesis. Hippocampus.
Deng B, Glanzman D, Tidball JG (2009) Nitric oxide generated by muscle corrects defects in hippocampal neurogenesis and neural differentiation caused by muscular dystrophy. J Physiol 587:1769-1778.
Denis-Donini S, Dellarole A, Crociara P, Francese MT, Bortolotto V, Quadrato G, Canonico PL, Orsetti M, Ghi P, Memo M, Bonini SA, Ferrari-Toninelli G, Grilli M (2008) Impaired adult neurogenesis associated with short-term memory defects in NF-kappaB p50-deficient mice. J Neurosci 28:3911-3919.
Doeppner TR, Dietz GP, Weise J, Bahr M (2010) Protection of hippocampal neurogenesis by TAT-Bcl-x(L) after cerebral ischemia in mice. Exp Neurol 223:548-556.
Donovan MH, Yamaguchi M, Eisch AJ (2008) Dynamic expression of TrkB receptor protein on proliferating and maturing cells in the adult mouse dentate gyrus. Hippocampus 18:435-439.
Duan X, Chang JH, Ge S, Faulkner RL, Kim JY, Kitabatake Y, Liu XB, Yang CH, Jordan JD, Ma DK, Liu CY, Ganesan S, Cheng HJ, Ming GL, Lu B, Song H (2007) Disrupted-In-Schizophrenia 1 regulates integration of newly generated neurons in the adult brain. Cell 130:1146-1158.
Duggan A, Madathany T, de Castro SC, Gerrelli D, Guddati K, Garcia-Anoveros J (2008) Transient expression of the conserved zinc finger gene INSM1 in progenitors and nascent neurons throughout embryonic and adult neurogenesis. J Comp Neurol 507:1497-1520.
Eadie BD, Zhang WN, Boehme F, Gil-Mohapel J, Kainer L, Simpson JM, Christie BR (2009) Fmr1 knockout mice show reduced anxiety and alterations in neurogenesis that are specific to the ventral dentate gyrus. Neurobiol Dis 36:361-373.
Ehm O, Göritz C, Covic M, Schäffner I, Schwarz TJ, Karaca E, Kempkes B, et al. (2010). RBPJκ-dependent signaling is essential for long-term maintenance of neural stem cells in the adult hippocampus. The Journal of Neuroscience 30(41):13794 -13807.
Ekdahl CT, Mohapel P, Elmer E, Lindvall O (2001) Caspase inhibitors increase short-term survival of progenitor-cell progeny in the adult rat dentate gyrus following status epilepticus. Eur J Neurosci 14:937-945.
Enomoto A, Asai N, Namba T, Wang Y, Kato T, Tanaka M, Tatsumi H, Taya S, Tsuboi D, Kuroda K, Kaneko N, Sawamoto K, Miyamoto R, Jijiwa M, Murakumo Y, Sokabe M, Seki T, Kaibuchi K, Takahashi M (2009) Roles of disrupted-in-schizophrenia 1-interacting protein girdin in postnatal development of the dentate gyrus. Neuron 63:774-787.
Fabel K, Fabel K, Tam B, Kaufer D, Baiker A, Simmons N, Kuo CJ, Palmer TD (2003) VEGF is necessary for exercise-induced adult hippocampal neurogenesis. Eur J Neurosci 18:2803-2812.
Fan Y, Huang J, Duffourc M, Kao RL, Ordway GA, Huang R, Zhu MY (2011) Transcription factor Phox2 upregulates expression of norepinephrine transporter and dopamine beta-hydroxylase in adult rat brains. Neuroscience 192(C): 37-53.
Farrar CE, Huang CS, Clarke SG, Houser CR (2005) Increased cell proliferation and granule cell number in the dentate gyrus of protein repair-deficient mice. J Comp Neurol 493:524-537.
Favaro R, Valotta M, Ferri AL, Latorre E, Mariani J, Giachino C, Lancini C, Tosetti V, Ottolenghi S, Taylor V, Nicolis SK (2009) Hippocampal development and neural stem cell maintenance require Sox2-dependent regulation of Shh. Nat Neurosci 12: 1248-1256.
Ferri AL, Cavallaro M, Braida D, Di Cristofano A, Canta A, Vezzani A, Ottolenghi S, Pandolfi PP, Sala M, DeBiasi S, Nicolis SK (2004) Sox2 deficiency causes neurodegeneration and impaired neurogenesis in the adult mouse brain. Development 131:3805-3819.
Filippov V, Kronenberg G, Pivneva T, Reuter K, Steiner B, Wang LP, Yamaguchi M, Kettenmann H, Kempermann G (2003) Subpopulation of nestin-expressing progenitor cells in the adult murine hippocampus shows electrophysiological and morphological characteristics of astrocytes. Mol Cell Neurosci 23:373-382.
Frielingsdorf H, Simpson DR, Thal LJ, Pizzo DP (2007) Nerve growth factor promotes survival of new neurons in the adult hippocampus. Neurobiol Dis 26:47-55.
Fritzen S, Schmitt A, Koth K, Sommer C, Lesch KP, Reif A (2007) Neuronal nitric oxide synthase (NOS-I) knockout increases the survival rate of neural cells in the hippocampus independently of BDNF. Mol Cell Neurosci 35:261-271.
Fujioka T, Fujioka A, Duman RS (2004) Activation of cAMP signaling facilitates the morphological maturation of newborn neurons in adult hippocampus. J Neurosci 24:319-328.
Gao Z, Ure K, Ables JL, Lagace DC, Nave K-A, Goebbels S, Eisch AJ, Hsieh J (2009) Neurod1 is essential for the survival and maturation of adult-born neurons. Nat Neuosci 12(9): 1090-1092.
Garcia A, Steiner B, Kronenberg G, Bick-Sander A, Kempermann G (2004) Age-dependent expression of glucocorticoid- and mineralocorticoid receptors on neural precursor cell populations in the adult murine hippocampus. Aging Cell 3:363-371.
Garza JC, Guo M, Zhang W, Lu XY (2008) Leptin increases adult hippocampal neurogenesis in vivo and in vitro. J Biol Chem 283:18238-18247.
Gass P, Kretz O, Wolfer DP, Berger S, Tronche F, Reichardt HM, Kellendonk C, Lipp HP, Schmid W, Schutz G (2000) Genetic disruption of mineralocorticoid receptor leads to impaired neurogenesis and granule cell degeneration in the hippocampus of adult mice. EMBO Rep 1:447-451.
Ge S, Goh EL, Sailor KA, Kitabatake Y, Ming GL, Song H (2006) GABA regulates synaptic integration of newly generated neurons in the adult brain. Nature 439:589-593.
Ge S, Yang C-H, Hsu K-S, Ming G-L, Song, H (2007) A critical period for enhanced synaptic plasticity in newly generated neurons of the adult brain. Neuron 54(4):559-566.
Gemma C, Bachstetter AD, Cole MJ, Fister M, Hudson C, Bickford PC (2007) Blockade of caspase-1 increases neurogenesis in the aged hippocampus. Eur J Neurosci 26:2795-2803.
Gobeske KT, Das S, Bonaguidi MA, Weiss C, Radulovic J, Disterhoft JF, Kessler JA (2009) BMP signaling mediates effects of exercise on hippocampal neurogenesis and cognition in mice. PLoS ONE 4:e7506.
Gómez-Gaviro MV, Scott CE, Sesay AK, Matheu A, Booth S, Galichet C, Lovell-Badge R (2012) Betacellulin promotes cell proliferation in the neural stem cell niche and stimulates neurogenesis. PNAS 109(4): 1317-1322.
Goncalves MB, Williams E-J, Yip P, Yáñez-Muñoz RJ, Williams G, Doherty P (2010) The COX-2 inhibitors, meloxicam and nimesulide, suppress neurogenesis in the adult mouse brain. British Journal of Pharmacology 159:1118-1125.
Gong C, Wang TW, Huang HS, Parent JM (2007) Reelin Regulates Neuronal Progenitor Migration in Intact and Epileptic Hippocampus. Journal of Neuroscience 27(8): 1803-1811.
Graciarena M, Depino AM, Pitossi FJ (2010) Prenatal inflammation impairs adult neurogenesis and memory related behavior through persistent hippocampal TGFbeta(1) downregulation. Brain Behav Immun.
Gubert F, Zaverucha-do-Valle C, Pimentel-Coelho PM, Mendez-Otero R, Santiago MF (2009) Radial glia-like cells persist in the adult rat brain. Brain Res 1258:43-52.
Gustafsson E, Lindvall O, Kokaia Z (2003) Intraventricular infusion of TrkB-Fc fusion protein promotes ischemia-induced neurogenesis in adult rat dentate gyrus. Stroke 34:2710-2715.
Han YG, Spassky N, Romaguera-Ros M, Garcia-Verdugo JM, Aguilar A, Schneider-Maunoury S, Alvarez-Buylla A (2008) Hedgehog signaling and primary cilia are required for the formation of adult neural stem cells. Nat Neurosci 11:277-284.
Hanson ND, Nemeroff CB, Owens MJ (2011) Lithium, but not fluoxetine or the corticotropin-releasing factor receptor 1 receptor antagonist R121919, increases cell proliferation in the adult dentate gyrus. J Pharmacol Exp Ther 337:180-186.
Hara Y, Nomura T, Yoshizaki K, Frisen J, Osumi N (2010) Impaired hippocampal neurogenesis and vascular formation in ephrin-A5-deficient mice. Stem Cells 28:974-983.
Harburg GC, Hall FS, Harrist AV, Sora I, Uhl GR, Eisch AJ (2007) Knockout of the mu opioid receptor enhances the survival of adult-generated hippocampal granule cell neurons. Neuroscience 144:77-87.
Harrist A, Beech RD, King SL, Zanardi A, Cleary MA, Caldarone BJ, Eisch A, Zoli M, Picciotto MR (2004) Alteration of hippocampal cell proliferation in mice lacking the beta 2 subunit of the neuronal nicotinic acetylcholine receptor. Synapse 54:200-206.
Haslinger A, Schwarz TJ, Covic M, Chichung Lie D (2009) Expression of Sox11 in adult neurogenic niches suggests a stage-specific role in adult neurogenesis. Eur J Neurosci 29:2103-2114.
He J, Crews FT (2007) Neurogenesis decreases during brain maturation from adolescence to adulthood. Pharmacol Biochem Behav 86:327-333.
Heinrich C, Nitta N, Flubacher A, Muller M, Fahrner A, Kirsch M, Freiman T, Suzuki F, Depaulis A, Frotscher M, Haas CA (2006) Reelin deficiency and displacement of mature neurons, but not neurogenesis, underlie the formation of granule cell dispersion in the epileptic hippocampus. J Neurosci 26:4701-4713.
Herrick SP, Waters EM, Drake CT, McEwen BS, Milner TA (2006) Extranuclear estrogen receptor beta immunoreactivity is on doublecortin-containing cells in the adult and neonatal rat dentate gyrus. Brain Res 1121:46-58.
Hodge RD, Kowalczyk TD, Wolf SA, Encinas JM, Rippey C, Enikolopov G, Kempermann G, Hevner RF (2008) Intermediate progenitors in adult hippocampal neurogenesis: Tbr2 expression and coordinate regulation of neuronal output. J Neurosci 28:3707-3717.
Hong SM, Liu Z, Fan Y, Neumann M, Won SJ, Lac D, Lum X, Weinstein PR, Liu J (2007) Reduced hippocampal neurogenesis and skill reaching performance in adult Emx1 mutant mice. Exp Neurol 206:24-32.
Howell OW, Doyle K, Goodman JH, Scharfman HE, Herzog H, Pringle A, Beck-Sickinger AG, Gray WP (2005) Neuropeptide Y stimulates neuronal precursor proliferation in the post-natal and adult dentate gyrus. J Neurochem 93:560-570.
Hu M, Sun Y-J, Zhou Q-G, Chen L, Hu Y, Luo C-X, Wu J-Y, Xu JS, Li LX, Zhu DY (2008) Negative regulation of neurogenesis and spatial memory by NR2B-containing NMDA receptors. Journal of Neurochemistry 106(4):1900-1913.
Huang GJ, Herbert J (2005) The role of 5-HT1A receptors in the proliferation and survival of progenitor cells in the dentate gyrus of the adult hippocampus and their regulation by corticoids. Neuroscience 135:803-813.
Huang X, Kong H, Tang M, Lu M, Ding J-H, Hu G (2012) d-Serine Regulates Proliferation and Neuronal Differentiation of Neural Stem Cells from Postnatal Mouse Forebrain. CNS Neurosci Ther 18(1): 4-13.
Imura T, Wang X, Noda T, Sofroniew MV, Fushiki S (2010) Adenomatous polyposis coli is essential for both neuronal differentiation and maintenance of adult neural stem cells in subventricular zone and hippocampus. Stem Cells 28:2053-2064.
Iosif RE, Ekdahl CT, Ahlenius H, Pronk CJ, Bonde S, Kokaia Z, Jacobsen SE, Lindvall O (2006) Tumor necrosis factor receptor 1 is a negative regulator of progenitor proliferation in adult hippocampal neurogenesis. J Neurosci 26:9703-9712.
Isacson R, Nielsen E, Dannaeus K, Bertilsson G, Patrone C, Zachrisson O, Wikstrom L (2011) The glucagon-like peptide 1 receptor agonist exendin-4 improves reference memory performance and decreases immobility in the forced swim test. Eur J Pharmacol 650:249-255.
Islam AT, Kuraoka A, Kawabuchi M (2003) Morphological basis of nitric oxide production and its correlation with the polysialylated precursor cells in the dentate gyrus of the adult guinea pig hippocampus. Anat Sci Int 78:98-103.
Jacobs S, Lie DC, DeCicco KL, Shi Y, DeLuca LM, Gage FH, Evans RM (2006) Retinoic acid is required early during adult neurogenesis in the dentate gyrus. Proc Natl Acad Sci U S A 103:3902-3907.
Jagasia R, Steib K, Englberger E, Herold S, Faus-Kessler T, Saxe M, Gage FH, Song H, Lie DC (2009) GABA-cAMP response element-binding protein signaling regulates maturation and survival of newly generated neurons in the adult hippocampus. J Neurosci 29:7966-7977.
Jessberger S, Kempermann G (2003) Adult-born hippocampal neurons mature into activity-dependent responsiveness. Eur J Neurosci 18:2707-2712.
Jessberger S, Toni N, Clemenson Jr GD, Ray J, Gage FH (2008a) Directed differentiation of hippocampal stem/progenitor cells in the adult brain. Nat Neurosci 11:888-893.
Jessberger S, Aigner S, Clemenson GD, Toni N, Lie DC, Karalay O, Overall R, Kempermann G, Gage FH (2008b) Cdk5 Regulates Accurate Maturation of Newborn Granule Cells in the Adult Hippocampus. PLoS Biol 6:e272.
Jin K, Sun Y, Xie L, Batteur S, Mao XO, Smelick C, Logvinova A, Greenberg DA (2003) Neurogenesis and aging: FGF-2 and HB-EGF restore neurogenesis in hippocampus and subventricular zone of aged mice. Aging Cell 2:175-183.
Jin K, Xie L, Kim SH, Parmentier-Batteur S, Sun Y, Mao XO, Childs J, Greenberg DA (2004) Defective adult neurogenesis in CB1 cannabinoid receptor knockout mice. Mol Pharmacol 66:204-208.
Joo Y, Lee SH, Ha S, Hong BH, Kim JH, Suh YH, Kim HS (2011) Focal transient ischemia increases APP-BP1 expression in neural progenitor cells. Neuroreport 22:200-205.
Kaneko N, Okano H, Sawamoto K (2006a) Role of the cholinergic system in regulating survival of newborn neurons in the adult mouse dentate gyrus and olfactory bulb. Genes Cells 11:1145-1159.
Kaneko N, Kudo K, Mabuchi T, Takemoto K, Fujimaki K, Wati H, Iguchi H, Tezuka H, Kanba S (2006b) Suppression of cell proliferation by interferon-alpha through interleukin-1 production in adult rat dentate gyrus. Neuropsychopharmacology 31:2619-2626.
Kao HT, Li P, Chao HM, Janoschka S, Pham K, Feng J, McEwen BS, Greengard P, Pieribone VA, Porton B (2008) Early involvement of synapsin III in neural progenitor cell development in the adult hippocampus. J Comp Neurol 507:1860-1870.
Kapoor R, Ghosh H, Nordstrom K, Vennstrom B, Vaidya VA (2011) Loss of thyroid hormone receptor beta is associated with increased progenitor proliferation and NeuroD positive cell number in the adult hippocampus. Neurosci Lett 487:199-203.
Kapoor R, van Hogerlinden M, Wallis K, Ghosh H, Nordstrom K, Vennstrom B, Vaidya VA (2010) Unliganded thyroid hormone receptor {alpha}1 impairs adult hippocampal neurogenesis. Faseb J.
Karalay O, Doberauer K, Vadodaria KC, Knobloch M, Berti L, Miquelajauregui A, Schwark M, Jagasia R, Taketo MM, Tarabykin V, Lie DC, Jessberger S (2011) Prospero-related homeobox 1 gene (Prox1) is regulated by canonical Wnt signaling and has a stage-specific role in adult hippocampal neurogenesis. Proc Natl Acad Sci USA 108(14):5807-5812.
Kempermann G, Kuhn HG, Gage FH (1997) Genetic influence on neurogenesis in the dentate gyrus of adult mice. Proc Natl Acad Sci USA 94:10409-10414.
Khodosevich K, Watanabe Y, Monyer H (2011) EphA4 preserves postnatal and adult neural stem cells in an undifferentiated state in vivo. J Cell Sci 124:1268-1279.
Kim EJ, Battiste J, Nakagawa Y, Johnson JE (2008) Ascl1 (Mash1) lineage cells contribute to discrete cell populations in CNS architecture. Mol Cell Neurosci 38:595-606.
Kim JS, Yang M, Jang H, Oui H, Kim SH, Shin T, Jang WS, Lee SS, Moon C (2010) Granulocyte-colony stimulating factor ameliorates irradiation-induced suppression of hippocampal neurogenesis in adult mice. Neurosci Lett 486:43-46.
Kim JY, Duan X, Liu CY, Jang MH, Guo JU, Pow-anpongkul N, Kang E, Song H, Ming GL (2009) DISC1 regulates new neuron development in the adult brain via modulation of AKT-mTOR signaling through KIAA1212. Neuron 63:761-773.
Kim SH, Won SJ, Mao XO, Ledent C, Jin K, Greenberg DA (2006) Role for neuronal nitric-oxide synthase in cannabinoid-induced neurogenesis. J Pharmacol Exp Ther 319:150-154.
Kleindienst A, McGinn MJ, Harvey HB, Colello RJ, Hamm RJ, Bullock MR (2005) Enhanced hippocampal neurogenesis by intraventricular S100B infusion is associated with improved cognitive recovery after traumatic brain injury. J Neurotrauma 22:645-655.
Klempin F, Babu H, Tonelli Dde P, Alarcon E, Fabel K, Kempermann G (2010) Oppositional Effects of Serotonin Receptors 5-HT1a, 2, and 2c in the Regulation of Adult Hippocampal Neurogenesis. Front Mol Neurosci 3.
Kolodziej A, Schulz S, Guyon A, Wu DF, Pfeiffer M, Odemis V, Hollt V, Stumm R (2008) Tonic activation of CXC chemokine receptor 4 in immature granule cells supports neurogenesis in the adult dentate gyrus. J Neurosci 28:4488-4500.
Kong H, Sha LL, Fan Y, Xiao M, Ding JH, Wu J, Hu G (2009) Requirement of AQP4 for antidepressive efficiency of fluoxetine: implication in adult hippocampal neurogenesis. Neuropsychopharmacology 34:1263-1276.
Koo JW, Russo SJ, Ferguson D, Nestler EJ, Duman RS (2010) Nuclear factor-kappaB is a critical mediator of stress-impaired neurogenesis and depressive behavior. Proc Natl Acad Sci U S A 107:2669-2674.
Kotani S, Yamauchi T, Teramoto T, Ogura H (2006) Pharmacological evidence of cholinergic involvement in adult hippocampal neurogenesis in rats. Neuroscience 142:505-514.
Kowalczyk A, Filipkowski RK, Rylski M, Wilczynski GM, Konopacki FA, Jaworski J, Ciemerych MA, Sicinski P, Kaczmarek L (2004) The critical role of cyclin D2 in adult neurogenesis. J Cell Biol 167:209-213.
Kronenberg G, Kirste I, Inta D, Chourbaji S, Heuser I, Endres M, Gass P (2009) Reduced hippocampal neurogenesis in the GR(+/-) genetic mouse model of depression. Eur Arch Psychiatry Clin Neurosci 259:499-504.
Kuhn HG, Dickinson-Anson H, Gage FH (1996) Neurogenesis in the dentate gyrus of the adult rat: age-related decrease of neuronal progenitor proliferation. J Neurosci 16:2027-2033.
Kuhn HG, Winkler J, Kempermann G, Thal LJ, Gage FH (1997) Epidermal growth factor and fibroblast growth factor-2 have different effects on neural progenitors in the adult rat brain. J Neurosci 17:5820-5829.
Kuhn HG, Biebl M, Wilhelm D, Li M, Friedlander RM, Winkler J (2005) Increased generation of granule cells in adult Bcl-2-overexpressing mice: a role for cell death during continued hippocampal neurogenesis. Eur J Neurosci 22:1907-1915.
Kuwabara T, Hsieh J, Nakashima K, Taira K, Gage FH (2004) A small modulatory dsRNA specifies the fate of adult neural stem cells. Cell 116:779-793.
Kuwabara T, Hsieh J, Nakashima K, Warashina M, Taira K, Gage FH (2005) The NRSE smRNA specifies the fate of adult hippocampal neural stem cells. Nucleic acids symposium series (2004):87-88.
Kuwabara T, Hsieh J, Muotri A, Yeo G, Warashina M, Lie DC, Moore, L, Nakashima K, Asashima M, Gage FH (2009). Wnt-mediated activation of NeuroD1 and retro-elements during adult neurogenesis. Nat Neurosci 12(9): 1097-1105.
Lagace DC, Benavides DR, Kansy JW, Mapelli M, Greengard P, Bibb JA, Eisch AJ (2008) Cdk5 is essential for adult hippocampal neurogenesis. Proc Natl Acad Sci U S A 105:18567-18571.
Laguna Goya R, Tyers P, Barker RA (2010) Adult neurogenesis is unaffected by a functional knock-out of MHC class I in mice. Neuroreport 21:349-353.
Lahtinen L, Ndode-Ekane XE, Barinka F, Akamine Y, Esmaeili MH, Rantala J, Pitkanen A (2010) Urokinase-type plasminogen activator regulates neurodegeneration and neurogenesis but not vascular changes in the mouse hippocampus after status epilepticus. Neurobiol Dis 37:692-703.
Lavado A, Lagutin OV, Chow LM, Baker SJ, Oliver G (2010) Prox1 is required for granule cell maturation and intermediate progenitor maintenance during brain neurogenesis. PLoS Biol 8.
Lee JS, Jang DJ, Lee N, Ko HG, Kim H, Kim YS, Kim B, Son J, Kim SH, Chung H, Lee MY, Kim WR, Sun W, Zhuo M, Abel T, Kaang BK, Son H (2009) Induction of neuronal vascular endothelial growth factor expression by cAMP in the dentate gyrus of the hippocampus is required for antidepressant-like behaviors. J Neurosci 29:8493-8505.
Li G, Bien-Ly N, Andrews-Zwilling Y, Xu Q, Bernardo A, Ring K, Halabisky B, Deng C, Mahley RW, Huang Y (2009) GABAergic interneuron dysfunction impairs hippocampal neurogenesis in adult apolipoprotein E4 knockin mice. Cell Stem Cell 5:634-645.
Licht T, Goshen I, Avital A, Kreisel T, Zubedat S, Eavri R, Segal M, Yirmiya R, Keshet E (2011) Reversible modulations of neuronal plasticity by VEGF. Proc Natl Acad Sci U S A 108:5081-5086.
Lichtenwalner RJ, Forbes ME, Sonntag WE, Riddle DR (2006) Adult-onset deficiency in growth hormone and insulin-like growth factor-I decreases survival of dentate granule neurons: insights into the regulation of adult hippocampal neurogenesis. J Neurosci Res 83:199-210.
Lichtenwalner RJ, Forbes ME, Bennett SA, Lynch CD, Sonntag WE, Riddle DR (2001) Intracerebroventricular infusion of insulin-like growth factor-I ameliorates the age-related decline in hippocampal neurogenesis. Neuroscience 107:603-613.
Lie DC, Colamarino SA, Song HJ, Desire L, Mira H, Consiglio A, Lein ES, Jessberger S, Lansford H, Dearie AR, Gage FH (2005) Wnt signalling regulates adult hippocampal neurogenesis. Nature 437:1370-1375.
Limke TL, Cai J, Miura T, Rao MS, Mattson MP (2003) Distinguishing features of progenitor cells in the late embryonic and adult hippocampus. Dev Neurosci 25:257-272.
Limoli CL, Giedzinski E, Rola R, Otsuka S, Palmer TD, Fike JR (2004) Radiation response of neural precursor cells: linking cellular sensitivity to cell cycle checkpoints, apoptosis and oxidative stress. Radiat Res 161:17-27.
Lino MM, Vaillant C, Orolicki S, Sticker M, Kvajo M, Monard D (2010) Newly generated cells are increased in hippocampus of adult mice lacking a serine protease inhibitor. BMC Neuroscience 11:1-8.
Liu L, Wang J, Zhao L, Nilsen J, McClure K, Wong K, Brinton RD (2009) Progesterone increases rat neural progenitor cell cycle gene expression and proliferation via extracellularly regulated kinase and progesterone receptor membrane components 1 and 2. Endocrinology 150:3186-3196.
Liu L, Shi M, Wang L, Hou S, Wu Z, Zhao G, Deng Y (2011) Ndrg2 expression in neurogenic germinal zones of embryonic and postnatal mouse brain. Journal of Molecular Histology 43(1): 27-35.
Liu RR, Brown CE, Murphy TH (2007) Differential regulation of cell proliferation in neurogenic zones in mice lacking cystine transport by xCT. Biochem Biophys Res Commun 364: 528-533.
Lu L, Tonchev AB, Kaplamadzhiev DB, Boneva NB, Mori Y, Sahara S, Ma D, Nakaya MA, Kikuchi M, Yamashima T (2008) Expression of matrix metalloproteinases in the neurogenic niche of the adult monkey hippocampus after ischemia. Hippocampus 18:1074-1084.
Lu M, Grove EA, Miller RJ (2002) Abnormal development of the hippocampal dentate gyrus in mice lacking the CXCR4 chemokine receptor. Proc Natl Acad Sci U S A 99:7090-7095.
Lugert S, Basak O, Knuckles P, Haussler U, Fabel K, Gotz M, Haas CA, Kempermann G, Taylor V, Giachino C (2010) Quiescent and active hippocampal neural stem cells with distinct morphologies respond selectively to physiological and pathological stimuli and aging. Cell Stem Cell 6:445-456.
Luo Y, Shan G, Guo W, Smrt RD, Johnson EB, Li X, Pfeiffer RL, Szulwach KE, Duan R, Barkho BZ, Li W, Liu C, Jin P, Zhao X (2010) Fragile x mental retardation protein regulates proliferation and differentiation of adult neural stem/progenitor cells. PLoS Genet 6:e1000898.
Ma D, Lu L, Boneva NB, Warashina S, Kaplamadzhiev DB, Mori Y, Nakaya MA, Kikuchi M, Tonchev AB, Okano H, Yamashima T (2008) Expression of free fatty acid receptor GPR40 in the neurogenic niche of adult monkey hippocampus. Hippocampus 18:326-333.
Ma DK, Ponnusamy K, Song MR, Ming GL, Song H (2009a) Molecular genetic analysis of FGFR1 signalling reveals distinct roles of MAPK and PLCgamma1 activation for self-renewal of adult neural stem cells. Molecular brain 2:16.
Ma DK, Jang MH, Guo JU, Kitabatake Y, Chang ML, Pow-Anpongkul N, Flavell RA, Lu B, Ming GL, Song H (2009b) Neuronal activity-induced Gadd45b promotes epigenetic DNA demethylation and adult neurogenesis. Science 323:1074-1077.
Machold R, Hayashi S, Rutlin M, Muzumdar MD, Nery S, Corbin JG, Gritli-Linde A, Dellovade T, Porter JA, Rubin LL, Dudek H, McMahon AP, Fishell G (2003) Sonic hedgehog is required for progenitor cell maintenance in telencephalic stem cell niches. Neuron 39:937-950.
Maekawa M, Takashima N, Arai Y, Nomura T, Inokuchi K, Yuasa S, Osumi N (2005) Pax6 is required for production and maintenance of progenitor cells in postnatal hippocampal neurogenesis. Genes Cells 10:1001-1014.
Mak GK, Enwere EK, Gregg C, Pakarainen T, Poutanen M, Huhtaniemi I, Weiss S (2007) Male pheromone-stimulated neurogenesis in the adult female brain: possible role in mating behavior. Nat Neurosci 10:1003-1011.
Manning EE, Ransome MI, Burrows EL, Hannan AJ (2010) Increased adult hippocampal neurogenesis and abnormal migration of adult-born granule neurons is associated with hippocampal-specific cognitive deficits in phospholipase C-beta1 knockout mice. Hippocampus.
Mardirossian S, Rampon C, Salvert D, Fort P, Sarda N (2009) Impaired hippocampal plasticity and altered neurogenesis in adult Ube3a maternal deficient mouse model for Angelman syndrome. Exp Neurol 220:341-348.
Mercer A, Ronnholm H, Holmberg J, Lundh H, Heidrich J, Zachrisson O, Ossoinak A, Frisen J, Patrone C (2004) PACAP promotes neural stem cell proliferation in adult mouse brain. J Neurosci Res 76:205-215.
Mignone JL, Kukekov V, Chiang AS, Steindler D, Enikolopov G (2004) Neural stem and progenitor cells in nestin-GFP transgenic mice. J Comp Neurol 469:311-324.
Mira H, Andreu Z, Suh H, Lie DC, Jessberger S, Consiglio A, San Emeterio J, Hortiguela R, Marques-Torrejon MA, Nakashima K, Colak D, Gotz M, Farinas I, Gage FH (2010) Signaling through BMPR-IA regulates quiescence and long-term activity of neural stem cells in the adult hippocampus. Cell Stem Cell 7:78-89.
Mohapel P, Leanza G, Kokaia M, Lindvall O (2005) Forebrain acetylcholine regulates adult hippocampal neurogenesis and learning. Neurobiol Aging 26:939-946.
Muller S, Chakrapani BP, Schwegler H, Hofmann HD, Kirsch M (2009) Neurogenesis in the dentate gyrus depends on ciliary neurotrophic factor and signal transducer and activator of transcription 3 signaling. Stem Cells 27:431-441.
Nácher J, Rosell DR, Alonso-Llosa G, McEwen BS (2001) NMDA receptor antagonist treatment induces a long-lasting increase in the number of proliferating cells, PSA-NCAM-immunoreactive granule neurons and radial glia in the adult rat dentate gyrus. Eur J Neurosci 13:512-520.
Nácher J, Varea E, Blasco-Ibáñez JM, Castillo-Gómez E, Crespo C, Martinez-Guijarro FJ, McEwen BS (2005) Expression of the transcription factor Pax 6 in the adult rat dentate gyrus. J Neurosci Res 81:753-761.
Nácher J, Varea E, Miguel Blasco-Ibáñez J, Gómez-Climent MÁ, Castillo-Gómez E, Crespo C, Martínez-Guijarro FJ, McEwen BS (2007) N-methyl-d-aspartate receptor expression during adult neurogenesis in the rat dentate gyrus. Neuroscience 144(3):855-864.
Nakagawa S, Kim JE, Lee R, Chen J, Fujioka T, Malberg J, Tsuji S, Duman RS (2002) Localization of phosphorylated cAMP response element-binding protein in immature neurons of adult hippocampus. J Neurosci 22:9868-9876.
Nam HS, Benezra R (2009) High levels of Id1 expression define B1 type adult neural stem cells. Cell Stem Cell 5:515-526.
Naumann N, Alpar A, Ueberham U, Arendt T, Gartner U (2010) Transgenic expression of human wild-type amyloid precursor protein decreases neurogenesis in the adult hippocampus. Hippocampus 20:971-979.
Okun E, Griffioen K, Barak B, Roberts NJ, Castro K, Pita MA, Cheng A, Mughal MR, Wan R, Ashery U, Mattson MP (2010) Toll-like receptor 3 inhibits memory retention and constrains adult hippocampal neurogenesis. Proc Natl Acad Sci U S A 107:15625-15630.
Ozen I, Galichet C, Watts C, Parras C, Guillemot F, Raineteau O (2007) Proliferating neuronal progenitors in the postnatal hippocampus transiently express the proneural gene Ngn2. Eur J Neurosci 25:2591-2603.
Palazuelos J, Aguado T, Egia A, Mechoulam R, Guzman M, Galve-Roperh I (2006) Non-psychoactive CB2 cannabinoid agonists stimulate neural progenitor proliferation. Faseb J 20:2405-2407.
Palmer TD, Ray J, Gage FH (1995) FGF-2-responsive neuronal progenitors reside in proliferative and quiescent regions of the adult rodent brain. Mol Cell Neurosci 6:474-486.
Park C, Sohn Y, Shin KS, Kim J, Ahn H, Huh Y (2003) The chronic inhibition of nitric oxide synthase enhances cell proliferation in the adult rat hippocampus. Neurosci Lett 339:9-12.
Park C, Shin KS, Ryu JH, Kang K, Kim J, Ahn H, Huh Y (2004) The inhibition of nitric oxide synthase enhances PSA-NCAM expression and CREB phosphorylation in the rat hippocampus. Neuroreport 15:231-234.
Park SW, Yan YP, Satriotomo I, Vemuganti R, Dempsey RJ (2007) Substance P is a promoter of adult neural progenitor cell proliferation under normal and ischemic conditions. J Neurosurg 107:593-599.
Pechnick RN, Zonis S, Wawrowsky K, Pourmorady J, Chesnokova V (2008) p21Cip1 restricts neuronal proliferation in the subgranular zone of the dentate gyrus of the hippocampus. Proc Natl Acad Sci U S A 105:1358-1363.
Pieper AA, Wu X, Han TW, Estill SJ, Dang Q, Wu LC, Reece-Fincanon S, Dudley CA, Richardson JA, Brat DJ, McKnight SL (2005) The neuronal PAS domain protein 3 transcription factor controls FGF-mediated adult hippocampal neurogenesis in mice. Proc Natl Acad Sci U S A 102:14052-14057.
Pieper AA et al. (2010) Discovery of a proneurogenic, neuroprotective chemical. Cell 142:39-51.
Pinnock SB, Blake AM, Platt NJ, Herbert J (2010) The roles of BDNF, pCREB and Wnt3a in the latent period preceding activation of progenitor cell mitosis in the adult dentate gyrus by fluoxetine. PLoS ONE 5:e13652.
Procaccini C, Aitta-aho T, Jaako-Movits K, Zharkovsky A, Panhelainen A, Sprengel R, Linden AM, Korpi ER (2011) Excessive novelty-induced c-Fos expression and altered neurogenesis in the hippocampus of GluA1 knockout mice. Eur J Neurosci 33:161-174.
Rai KS, Hattiangady B, Shetty AK (2007) Enhanced production and dendritic growth of new dentate granule cells in the middle-aged hippocampus following intracerebroventricular FGF-2 infusions. Eur J Neurosci 26:1765-1779.
Ransome MI, Turnley AM (2007) Systemically delivered Erythropoietin transiently enhances adult hippocampal neurogenesis. J Neurochem 102:1953-1965.
Ransome MI, Turnley AM (2008) Growth hormone signaling and hippocampal neurogenesis: insights from genetic models. Hippocampus 18:1034-1050.
Reif A, Schmitt A, Fritzen S, Chourbaji S, Bartsch C, Urani A, Wycislo M, Mossner R, Sommer C, Gass P, Lesch KP (2004) Differential effect of endothelial nitric oxide synthase (NOS-III) on the regulation of adult neurogenesis and behaviour. Eur J Neurosci 20:885-895.
Rodrigo C, Zaben M, Lawrence T, Laskowski A, Howell OW, Gray WP (2010) NPY augments the proliferative effect of FGF2 and increases the expression of FGFR1 on nestin positive postnatal hippocampal precursor cells, via the Y1 receptor. J Neurochem 113:615-627.
Rohe M, Carlo AS, Breyhan H, Sporbert A, Militz D, Schmidt V, Wozny C, Harmeier A, Erdmann B, Bales KR, Wolf S, Kempermann G, Paul SM, Schmitz D, Bayer TA, Willnow TE, Andersen OM (2008) Sortilin-related receptor with A-type repeats (SORLA) affects the amyloid precursor protein-dependent stimulation of ERK signaling and adult neurogenesis. J Biol Chem 283:14826-14834.
Rolls A, Shechter R, London A, Ziv Y, Ronen A, Levy R, Schwartz M (2007) Toll-like receptors modulate adult hippocampal neurogenesis. Nat Cell Biol 9:1081-1088.
Rossi C, Angelucci A, Costantin L, Braschi C, Mazzantini M, Babbini F, Fabbri ME, Tessarollo L, Maffei L, Berardi N, Caleo M (2006) Brain-derived neurotrophic factor (BDNF) is required for the enhancement of hippocampal neurogenesis following environmental enrichment. Eur J Neurosci 24:1850-1856.
Roybon L, Hjalt T, Stott S, Guillemot F, Li JY, Brundin P (2009) Neurogenin2 directs granule neuroblast production and amplification while NeuroD1 specifies neuronal fate during hippocampal neurogenesis. PLoS One 4:e4779.
Sailor KA, Dhodda VK, Rao VL, Dempsey RJ (2003) Osteopontin infusion into normal adult rat brain fails to increase cell proliferation in dentate gyrus and subventricular zone. Acta Neurochir Suppl 86:181-185.
Santarelli L, Saxe M, Gross C, Surget A, Battaglia F, Dulawa S, Weisstaub N, Lee J, Duman R, Arancio O, Belzung C, Hen R (2003) Requirement of hippocampal neurogenesis for the behavioral effects of antidepressants. Science 301:805-809.
Sasaki T, Kitagawa K, Sugiura S, Omura-Matsuoka E, Tanaka S, Yagita Y, Okano H, Matsumoto M, Hori M (2003) Implication of cyclooxygenase-2 on enhanced proliferation of neural progenitor cells in the adult mouse hippocampus after ischemia. J Neurosci Res 72:461-471.
Schanzer A, Wachs FP, Wilhelm D, Acker T, Cooper-Kuhn C, Beck H, Winkler J, Aigner L, Plate KH, Kuhn HG (2004) Direct stimulation of adult neural stem cells in vitro and neurogenesis in vivo by vascular endothelial growth factor. Brain Pathol 14:237-248.
Scharfman H, Goodman J, Macleod A, Phani S, Antonelli C, Croll S (2005) Increased neurogenesis and the ectopic granule cells after intrahippocampal BDNF infusion in adult rats. Exp Neurol 192:348-356.
Schmitt A, Benninghoff J, Moessner R, Rizzi M, Paizanis E, Doenitz C, Gross S, Hermann M, Gritti A, Lanfumey L, Fritzen S, Reif A, Hamon M, Murphy DL, Vescovi A, Lesch KP (2007) Adult neurogenesis in serotonin transporter deficient mice. J Neural Transm 114:1107-1119.
Schneider A, Kruger C, Steigleder T, Weber D, Pitzer C, Laage R, Aronowski J, Maurer MH, Gassler N, Mier W, Hasselblatt M, Kollmar R, Schwab S, Sommer C, Bach A, Kuhn HG, Schabitz WR (2005) The hematopoietic factor G-CSF is a neuronal ligand that counteracts programmed cell death and drives neurogenesis. J Clin Invest 115:2083-2098.
Scobie KN, Hall BJ, Wilke SA, Klemenhagen KC, Fujii-Kuriyama Y, Ghosh A, Hen R, Sahay A (2009) Kruppel-like factor 9 is necessary for late-phase neuronal maturation in the developing dentate gyrus and during adult hippocampal neurogenesis. J Neurosci 29:9875-9887.
Segi-Nishida E, Warner-Schmidt JL, Duman RS (2008) Electroconvulsive seizure and VEGF increase the proliferation of neural stem-like cells in rat hippocampus. Proc Natl Acad Sci U S A 105:11352-11357.
Seguin JA, Brennan J, Mangano E, Hayley S (2009) Proinflammatory cytokines differentially influence adult hippocampal cell proliferation depending upon the route and chronicity of administration. Neuropsychiatr Dis Treat 5:5-14.
Seki T (2002) Expression patterns of immature neuronal markers PSA-NCAM, CRMP-4 and NeuroD in the hippocampus of young adult and aged rodents. J Neurosci Res 70:327-334.
Seki T, Namba T, Mochizuki H, Onodera M (2007) Clustering, migration, and neurite formation of neural precursor cells in the adult rat hippocampus. J Comp Neurol 502:275-290.
Seri B, Garcia-Verdugo JM, McEwen BS, Alvarez-Buylla A (2001) Astrocytes give rise to new neurons in the adult mammalian hippocampus. J Neurosci 21:7153-7160.
Shen L, Nam HS, Song P, Moore H, Anderson SA (2006) FoxG1 haploinsufficiency results in impaired neurogenesis in the postnatal hippocampus and contextual memory deficits. Hippocampus 16:875-890.
Shi Y, Chichung Lie D, Taupin P, Nakashima K, Ray J, Yu RT, Gage FH, Evans RM (2004) Expression and function of orphan nuclear receptor TLX in adult neural stem cells. Nature 427:78-83.
Shimazu K, Zhao M, Sakata K, Akbarian S, Bates B, Jaenisch R, Lu B (2006) NT-3 facilitates hippocampal plasticity and learning and memory by regulating neurogenesis. Learn Mem 13:307-315.
Snyder, JS, Kee N, Wojtowitz JM (2001) Effects of adult neurogenesis on synaptic plasticity in the rat dentate gyrus. Journal of Neurophysiology 85:2423-2431.
Snyder JS, Glover LR, Sanzone KM, Kamhi JF, Cameron HA (2009) The effects of exercise and stress on the survival and maturation of adult-generated granule cells. Hippocampus 19:898-906.
Steiner B, Zurborg S, Horster H, Fabel K, Kempermann G (2008) Differential 24 h responsiveness of Prox1-expressing precursor cells in adult hippocampal neurogenesis to physical activity, environmental enrichment, and kainic acid-induced seizures. Neuroscience 154:521-529.
Steiner B, Klempin F, Wang L, Kott M, Kettenmann H, Kempermann G (2006) Type-2 cells as link between glial and neuronal lineage in adult hippocampal neurogenesis. Glia 54:805-814.
Suh H, Consiglio A, Ray J, Sawai T, D'Amour KA, Gage FH (2007) In Vivo Fate Analysis Reveals the Multipotent and Self-Renewal Capacities of Sox2+ Neural Stem Cells in the Adult Hippocampus. Cell Stem Cell 1:515-528.
Suh SW, Won SJ, Hamby AM, Yoo BH, Fan Y, Sheline CT, Tamano H, Takeda A, Liu J (2009) Decreased brain zinc availability reduces hippocampal neurogenesis in mice and rats. J Cereb Blood Flow Metab 29:1579-1588.
Sun LY, Evans MS, Hsieh J, Panici J, Bartke A (2005) Increased neurogenesis in dentate gyrus of long-lived Ames dwarf mice. Endocrinology 146:1138-1144.
Sun W, Winseck A, Vinsant S, Park OH, Kim H, Oppenheim RW (2004) Programmed cell death of adult-generated hippocampal neurons is mediated by the proapoptotic gene Bax. J Neurosci 24:11205-11213.
Sun Y, Jin K, Childs JT, Xie L, Mao XO, Greenberg DA (2006) Vascular endothelial growth factor-B (VEGFB) stimulates neurogenesis: evidence from knockout mice and growth factor administration. Dev Biol 289:329-335.
Szulwach KE, Li X, Smrt RD, Li Y, Luo Y, Lin L, Santistevan NJ, Li W, Zhao X, Jin P (2010) Cross talk between microRNA and epigenetic regulation in adult neurogenesis. J Cell Biol 189:127-141.
Talos F, Abraham A, Vaseva AV, Holembowski L, Tsirka SE, Scheel A, Bode D, Dobbelstein M, Bruck W, Moll UM (2010) p73 is an essential regulator of neural stem cell maintenance in embryonal and adult CNS neurogenesis. Cell Death Differ 17:1816-1829.
Tang H, Wang Y, Xie L, Mao X, Won SJ, Galvan V, Jin K (2009) Effect of neural precursor proliferation level on neurogenesis in rat brain during aging and after focal ischemia. Neurobiol Aging 30:299-308.
Taupin P, Ray J, Fischer WH, Suhr ST, Hakansson K, Grubb A, Gage FH (2000) FGF-2-responsive neural stem cell proliferation requires CCg, a novel autocrine/paracrine cofactor. Neuron 28:385-397.
Thakker-Varia S, Krol JJ, Nettleton J, Bilimoria PM, Bangasser DA, Shors TJ, Black IB, Alder J (2007) The neuropeptide VGF produces antidepressant-like behavioral effects and enhances proliferation in the hippocampus. J Neurosci 27:12156-12167.
Toda H, Tsuji M, Nakano I, Kobuke K, Hayashi T, Kasahara H, Takahashi J, Mizoguchi A, Houtani T, Sugimoto T, Hashimoto N, Palmer TD, Honjo T, Tashiro K (2003) Stem cell-derived neural stem/progenitor cell supporting factor is an autocrine/paracrine survival factor for adult neural stem/progenitor cells. J Biol Chem 278:35491-35500.
Torner L, Karg S, Blume A, Kandasamy M, Kuhn HG, Winkler J, Aigner L, Neumann ID (2009) Prolactin prevents chronic stress-induced decrease of adult hippocampal neurogenesis and promotes neuronal fate. J Neurosci 29:1826-1833.
Tozuka Y, Fukuda S, Namba T, Seki T, Hisatsune T (2005) GABAergic excitation promotes neuronal differentiation in adult hippocampal progenitor cells. Neuron 47:803-815.
Tran PB, Ren D, Veldhouse TJ, Miller RJ (2004) Chemokine receptors are expressed widely by embryonic and adult neural progenitor cells. J Neurosci Res 76:20-34.
Tran PB, Banisadr G, Ren D, Chenn A, Miller RJ (2007) Chemokine receptor expression by neural progenitor cells in neurogenic regions of mouse brain. J Comp Neurol 500:1007-1033.
Trejo JL, Carro E, Torres-Alemán I (2001) Circulating Insulin-Like Growth Factor I Mediates Exercise-Induced Increases in the Number of New Neurons in the Adult Hippocampus. The Journal of Neuroscience, 21(5):1628-1634.
Tseng YY, Gruzdeva N, Li A, Chuang JZ, Sung CH (2010) Identification of the Tctex-1 regulatory element that directs expression to neural stem/progenitor cells in developing and adult brain. J Comp Neurol 518:3327-3342.
Uberti D, Piccioni L, Cadei M, Grigolato P, Rotter V, Memo M (2001) p53 is dispensable for apoptosis but controls neurogenesis of mouse dentate gyrus cells following gamma-irradiation. Brain Res Mol Brain Res 93:81-89.
Uchida K, Kumihashi K, Kurosawa S, Kobayashi T, Itoi K, Machida T (2002) Stimulatory effects of prostaglandin E2 on neurogenesis in the dentate gyrus of the adult rat. Zoolog Sci 19:1211-1216.
Uchida S, Hara K, Kobayashi A, Fujimoto M, Otsuki K, Yamagata H, Hobara T, Abe N, Higuchi F, Shibata T, Hasegawa S, Kida S, Nakai A, Watanabe Y (2011) Impaired hippocampal spinogenesis and neurogenesis and altered affective behavior in mice lacking heat shock factor 1. Proc Natl Acad Sci U S A 108:1681-1686.
Uda M, Ishido M, Kami K (2007) Features and a possible role of Mash1-immunoreactive cells in the dentate gyrus of the hippocampus in the adult rat. Brain Res 1171:9-17.
Vallieres L, Campbell IL, Gage FH, Sawchenko PE (2002) Reduced hippocampal neurogenesis in adult transgenic mice with chronic astrocytic production of interleukin-6. J Neurosci 22:486-492.
Vandenbosch R, Borgs L, Beukelaers P, Foidart A, Nguyen L, Moonen G, Berthet C, Kaldis P, Gallo V, Belachew S, Malgrange B (2007) CDK2 is dispensable for adult hippocampal neurogenesis. Cell Cycle 6:3065-3069.
Wachs FP, Winner B, Couillard-Despres S, Schiller T, Aigner R, Winkler J, Bogdahn U, Aigner L (2006) Transforming growth factor-beta1 is a negative modulator of adult neurogenesis. J Neuropathol Exp Neurol 65:358-370.
Wang TW, Stromberg GP, Whitney JT, Brower NW, Klymkowsky MW, Parent JM (2006) Sox3 expression identifies neural progenitors in persistent neonatal and adult mouse forebrain germinative zones. J Comp Neurol 497:88-100.
Wang Y, Baraban SC (2007) Granule cell dispersion and aberrant neurogenesis in the adult hippocampus of an LIS1 mutant mouse. Dev Neurosci 29:91-98.
Warner-Schmidt JL, Duman RS (2007) VEGF is an essential mediator of the neurogenic and behavioral actions of antidepressants. Proc Natl Acad Sci U S A 104:4647-4652.
Wen PH, Friedrich VL Jr, Shioi J, Robakis NK, Elder GA (2002a) Presenilin-1 is expressed in neural progenitor cells in the hippocampus of adult mice. Neurosci Lett 318:53-56.
Wen PH, Shao X, Shao Z, Hof PR, Wisniewski T, Kelley K, Friedrich VL Jr, Ho L, Pasinetti GM, Shioi J, Robakis NK, Elder GA (2002b) Overexpression of wild type but not an FAD mutant presenilin-1 promotes neurogenesis in the hippocampus of adult mice. Neurobiol Dis 10:8-19.
Wen PH, Hof PR, Chen X, Gluck K, Austin G, Younkin SG, Younkin LH, DeGasperi R, Gama Sosa MA, Robakis NK, Haroutunian V, Elder GA (2004) The presenilin-1 familial Alzheimer disease mutant P117L impairs neurogenesis in the hippocampus of adult mice. Exp Neurol 188:224-237.
Wexler EM, Geschwind DH, Palmer TD (2008) Lithium regulates adult hippocampal progenitor development through canonical Wnt pathway activation. Mol Psychiatry 13:285-292.
Wexler EM, Paucer A, Kornblum HI, Plamer TD, Geschwind DH (2009) Endogenous Wnt signaling maintains neural progenitor cell potency. Stem Cells 27:1130-1141.
Winner B, Lie DC, Rockenstein E, Aigner R, Aigner L, Masliah E, Kuhn HG, Winkler J (2004) Human wild-type alpha-synuclein impairs neurogenesis. J Neuropathol Exp Neurol 63:1155-1166.
Wolf SA, Bick-Sander A, Fabel K, Leal-Galicia P, Tauber S, Ramirez-Rodriguez G, Muller A, Melnik A, Waltinger TP, Ullrich O, Kempermann G (2010) Cannabinoid receptor CB1 mediates baseline and activity-induced survival of new neurons in adult hippocampal neurogenesis. Cell Commun Signal 8:12.
Won SJ, Kim SH, Xie L, Wang Y, Mao XO, Jin K, Greenberg DA (2006) Reelin-deficient mice show impaired neurogenesis and increased stroke size. Exp Neurol 198:250-259.
Wong EY, Herbert J (2005) Roles of mineralocorticoid and glucocorticoid receptors in the regulation of progenitor proliferation in the adult hippocampus. Eur J Neurosci 22:785-792.
Yanpallewar SU, Fernandes K, Marathe SV, Vadodaria KC, Jhaveri D, Rommelfanger K, Ladiwala U, Jha S, Muthig V, Hein L, Bartlett P, Weinshenker D, Vaidya VA (2010) Alpha2-adrenoceptor blockade accelerates the neurogenic, neurotrophic, and behavioral effects of chronic antidepressant treatment. J Neurosci 30:1096-1109.
Yoshimizu T, Chaki S (2004) Increased cell proliferation in the adult mouse hippocampus following chronic administration of group II metabotropic glutamate receptor antagonist, MGS0039. Biochem Biophys Res Commun 315:493-496.
Zhang CL, Zou Y, He W, Gage FH, Evans RM (2008) A role for adult TLX-positive neural stem cells in learning and behavior. Nature 2008.
Zhao M, Li D, Shimazu K, Zhou YX, Lu B, Deng CX (2007) Fibroblast growth factor receptor-1 is required for long-term potentiation, memory consolidation, and neurogenesis. Biol Psychiatry 62:381-390.
Zhao X, Ueba T, Christie BR, Barkho B, McConnell MJ, Nakashima K, Lein ES, Eadie BD, Willhoite AR, Muotri AR, Summers RG, Chun J, Lee KF, Gage FH (2003) Mice lacking methyl-CpG binding protein 1 have deficits in adult neurogenesis and hippocampal function. Proc Natl Acad Sci U S A 100:6777-6782.
Zhu DY, Liu SH, Sun HS, Lu YM (2003) Expression of inducible nitric oxide synthase after focal cerebral ischemia stimulates neurogenesis in the adult rodent dentate gyrus. J Neurosci 23:223-229.
Zhu XJ, Hua Y, Jiang J, Zhou QG, Luo CX, Han X, Lu YM, Zhu DY (2006) Neuronal nitric oxide synthase-derived nitric oxide inhibits neurogenesis in the adult dentate gyrus by down-regulating cyclic AMP response element binding protein phosphorylation. Neuroscience 141:827-836.
