# Supplementary material for: The Mammalian Adult Neurogenesis Gene Ontology (MANGO) Provides a Structural Framework for Published Information on Genes Regulating Adult Hippocampal Neurogenesis
Source: PLoS One. 2012 Nov 5;7(11):e48527. doi: 10.1371/journal.pone.0048527 (PMC3489671; doi:10.1371/journal.pone.0048527)
Supplement: Table S2 — Genes used for enrichment analysis. Gene lists were obtained by correlating data for two adult hippocampal neurogenesis phenotypes with brain transcript expression values measured in the same strains of a genetic reference population. For more details on this experiment please refer to the original publication [18]. Raw data are available at GeneNetwork (http://genenetwork.org). The table consists of three spreadsheets; PROL and NEUR contain columns with the gene list returned from the correlation calculation, discontinued gene symbols, and the current Entrez GeneID and Gene Symbol for each gene used in the analysis. In addition, output from the hypergeometric tests, including the p-values adjusted for multiple testing using the Bonferroni method, and the query genes identified in each MANGO term. (XLS) [file pone.0048527.s002.xls]

## Sheet: PROL
Proliferation (RecordID: 10795)					Enrichment by terms
Original Results	Discontinued Symbols	GeneID	Symbol		MANGO term	Observed	Expected	Percent	PValue	Fold
Capn2		12334	Capn2		Adult neurogenesis	6	0.731126	100	0.001	8.20652
Ms4a1		12482	Ms4a1		Precursor	5	0.614457	83.3	0.004	8.13726
Ors16	Ors16	258206	Olfr1264		Vertical astrocyte (Type 0)	0	0.00777794	0	8.9	Inf
Asgr1		11889	Asgr1		Stem cell (Type 1)	1	0.233338	16.7	2.1	4.28562
Acat2		110460	Acat2		Progenitor	1	0.132225	16.7	1.2	7.56287
Has2		15117	Has2		Undetermined progenitor (Type 2a)	0	0.132225	0	7.9	Inf
Nrgn		64011	Nrgn		Late progenitor	1	0.0894463	16.7	0.8	11.1799
Cfl1		12631	Cfl1		Determined progenitor (Type 2b)	1	0.105002	16.7	0.94	9.52361
Fdxr		14149	Fdxr		Neuroblast-like cell (Type 3)	0	0.0544456	0	8.5	Inf
Mth1	Mth1	17766	Nudt1		New neuron	3	0.412231	50	0.082	7.27748
Ierepo4	Ierepo4	69082	Zc3h15		Immature neuron	0	0.143892	0	7.8	Inf
Brrn1	Brrn1	215387	Ncaph		Early immature neuron	0	0	0	9	0
D4Wsu132e	D4Wsu132e	319885	Zcchc7		Late immature neuron	0	0	0	9	0
Krt2-10	Krt2-10	16679	Krt86		Mature neuron	0	0	0	9	0
Pramel4		347710	Pramel4		BrdU immunoreactive cell	6	0.64168	100	0.00048	9.35045
Snn		20621	Snn		Doublecortin immunoreactive cell	4	0.385008	66.7	0.0061	10.3894
Slc16a1		20501	Slc16a1		Calretinin immunoreactive cell	0	0.198337	0	7.4	Inf
Zdhhc6		66980	Zdhhc6		Calbindin immunoreactive cell	0	0.0116669	0	8.9	Inf
Gns		75612	Gns
Lcp1		18826	Lcp1
Rab33b		19338	Rab33b		Query genes found in each MANGO term
Abcc8		20927	Abcc8		MANGO term	Enriched genes
Cdv1	Cdv1	12589	Ift81		Adult neurogenesis	13645	21834	12043	16000	19699	13856
Sytl4		27359	Sytl4		Precursor	13645	21834	16000	19699	13856
T25645	T25645				Vertical astrocyte (Type 0)
AI597080	AI597080	99681	Tchh		Stem cell (Type 1)	13856
Frk		14302	Frk		Progenitor	21834
Wdsam1	Wdsam1	72137	Wdsub1		Undetermined progenitor (Type 2a)
Tnfrsf19		29820	Tnfrsf19		Late progenitor	21834
Sdf2		20316	Sdf2		Determined progenitor (Type 2b)	21834
C2		12263	C2		Neuroblast-like cell (Type 3)
Lnx	Lnx	16924	Lnx1		New neuron	13645	12043	16000
D17H6S56E-3		27762	D17H6S56E-3		Immature neuron
Acp1		11431	Acp1		Early immature neuron
Emb		13723	Emb		Late immature neuron
Pxmp2		19301	Pxmp2		Mature neuron
Clcn5		12728	Clcn5		BrdU immunoreactive cell	13645	21834	16000	19699	13856
Pald	Pald	27355	Pald1		Doublecortin immunoreactive cell	21834	19699	13856
Cap1		12331	Cap1		Calretinin immunoreactive cell
Scg3		20255	Scg3		Calbindin immunoreactive cell
Vapa		30960	Vapa
Fgf9		14180	Fgf9
C1qdc1	C1qdc1	232560	Caprin2
DXErtd223e		52197	DXErtd223e
Hoxc5		15424	Hoxc5
Ets2		23872	Ets2
Tnfsf12		21944	Tnfsf12
Irf6		54139	Irf6
Nedd4b	Nedd4b	83814	Nedd4l
Ifi204		15951	Ifi204
Mras		17532	Mras
Statip1	Statip1	58523	Elp2
Rnf4		19822	Rnf4
Phex		18675	Phex
D16Ertd480e	D16Ertd480e	212514	Spice1
Map2k3		26397	Map2k3
Cntnap1		53321	Cntnap1
Enam		13801	Enam
Pes1		64934	Pes1
Col1a2		12843	Col1a2
Ivl		16447	Ivl
Herpud1		64209	Herpud1
Rpl7l1		66229	Rpl7l1
Gnrhr		14715	Gnrhr
Gla		11605	Gla
Cdc25a		12530	Cdc25a
Olfr90		258469	Olfr90
Gltp		56356	Gltp
Copb1		70349	Copb1
Vps45		22365	Vps45
Prkrir		72981	Prkrir
Sart1		20227	Sart1
Sstr2		20606	Sstr2
Hspa4		15525	Hspa4
Adcy8		11514	Adcy8
Fau-ps3		14112	Fau-ps3
Btbd3		228662	Btbd3
Px19	Px19	66494	Prelid1
Sult1d1		53315	Sult1d1
Sema4a		20351	Sema4a
Egf		13645	Egf
Lhx9		16876	Lhx9
Thrb		21834	Thrb
Ctsc		13032	Ctsc
Hgn	Hgn	93966	Hemgn
AA672647	AA672647
Grb2		14784	Grb2
Dmc		104147	Dmc
Zfp393	Zfp393	75753	Klf17
Ifna11		15964	Ifna11
AA675035		98231	AA675035
Pvt1		19296	Pvt1
Gc		14473	Gc
C77545		98140	C77545
Ass1		11898	Ass1
Erdr1		170942	Erdr1
Crygd		12967	Crygd
Pafah2		100163	Pafah2
Nr5a1		26423	Nr5a1
Relb		19698	Relb
Slc2a4		20528	Slc2a4
Ptk9	Ptk9	19230	Twf1
Zfp54		22712	Zfp54
Pdlim7		67399	Pdlim7
Hspa4		15525	Hspa4
Cct2		12461	Cct2
Selpl	Selpl	20345	Selplg
Elf4		56501	Elf4
Ik		24010	Ik
Slc22a2		20518	Slc22a2
LOC728392	LOC728392	103712	6330403K07Rik
Coasy		71743	Coasy
Cyp3a13		13113	Cyp3a13
Ust1r	Ust1r	319800	Slc22a30
Plin2		11520	Plin2
Ido1		15930	Ido1
Cct8		12469	Cct8
Bcl2		12043	Bcl2
Ptprj		19271	Ptprj
Notch2		18129	Notch2
Sp4		20688	Sp4
Hoxa10		15395	Hoxa10
Slc35a2		22232	Slc35a2
Penk		18619	Penk
Map3k3		26406	Map3k3
Wbp1		22377	Wbp1
Fkbp3		30795	Fkbp3
Ankrd17		81702	Ankrd17
4921531G14Rik	4921531G14Rik	66736	Emc2
Sgpl1		20397	Sgpl1
Lifr		16880	Lifr
Mme		17380	Mme
AK004571	AK004571	71719	1200003I10Rik
Cox5a		12858	Cox5a
C5orf34	C5orf34	67392	4833420G17Rik
Zbtb37		240869	Zbtb37
C79741		97877	C79741
Ppig		228005	Ppig
Ddx1		104721	Ddx1
1810044D09Rik		69798	1810044D09Rik
Nfatc3		18021	Nfatc3
Hoxb7		15415	Hoxb7
Ncam2		17968	Ncam2
Taf2s	Taf2s	56070	Tcerg1
Ndg1	Ndg1	368204	Khdc1a
C80016	C80016
LOC213248	LOC213248	213248	Wdr49
Rps15		20054	Rps15
Arhc	Arhc	11853	Rhoc
Igh-6		16019	Igh-6
Mmp13		17386	Mmp13
Arf3		11842	Arf3
Nr0b1		11614	Nr0b1
Smt3h2-ps4		114607	Smt3h2-ps4
Epb4.2		13828	Epb4.2
4931406I20Rik	4931406I20Rik	66743	Rnf220
2010301N04Rik	2010301N04Rik	72103	Aplf
Igf1		16000	Igf1
Ebi3		50498	Ebi3
Nxph1		18231	Nxph1
Krt2-18	Krt2-18	53622	Krt85
Zpr9	Zpr9	52521	Zfp622
Cxcl1		14825	Cxcl1
Stat5a		20850	Stat5a
Tcfap2a		21418	Tcfap2a
Srpx		51795	Srpx
Gal		14419	Gal
Pipk5k3	Pipk5k3	18711	Pikfyve
Eif2ak3		13666	Eif2ak3
Lcp1		18826	Lcp1
Reln		19699	Reln
Igh-2		238447	Igh-2
Zfp535	Zfp535	52712	Zkscan6
Tssc1		380752	Tssc1
Cdh3		12560	Cdh3
Gkap42	Gkap42	56278	Gkap1
Sox5		20678	Sox5
Usp3		235441	Usp3
Herc4		67345	Herc4
Map3k8		26410	Map3k8
Zic2		22772	Zic2
Mds1	Mds1	14013	Mecom
Krt1-1	Krt1-1	16660	Krt31
Peg3		18616	Peg3
B7h3	B7h3	102657	Cd276
Krt2-1	Krt2-1	16678	Krt1
Cstf2t		83410	Cstf2t
Gcnt1		14537	Gcnt1
Pole4		66979	Pole4
Kcnq1		16535	Kcnq1
Pgcp		54381	Pgcp
2900073H19Rik	2900073H19Rik	68205	Urm1
Hadh		15107	Hadh
Epo		13856	Epo
Crem		12916	Crem
Large		16795	Large
Lgmn		19141	Lgmn
Pitx2		18741	Pitx2
Dio1		13370	Dio1
Nedd1		17997	Nedd1
Prlpk	Prlpk	66392	Prl2b1
Arhgef3		71704	Arhgef3
Dlx3		13393	Dlx3
Krtap5-1		50774	Krtap5-1
MGC29315	MGC29315	234366	Gatad2a
Lamc1		226519	Lamc1
Thra		21833	Thra
Tbxas1		21391	Tbxas1
Usp15		14479	Usp15
Ctgf		14219	Ctgf
Dock7		67299	Dock7
Rab6		19346	Rab6
Cyc1		66445	Cyc1
Pdlim7		67399	Pdlim7
Nr5a1		26423	Nr5a1
Calm1		12313	Calm1
2610001J05Rik		66520	2610001J05Rik
Slc38a2		67760	Slc38a2
Dnajb11		67838	Dnajb11
4632417K18Rik	4632417K18Rik	107373	Fam111a
Rab5b		19344	Rab5b
Mmp11		17385	Mmp11
Aqp1		11826	Aqp1
Psmb5		19173	Psmb5
Lrrn4		320974	Lrrn4
Sncb		104069	Sncb
MGC16471	MGC16471	68971	1500001M20Rik
Denr		68184	Denr
Usp38		74841	Usp38
Ftsj3		56095	Ftsj3
Rpl41		67945	Rpl41
Tuba3	Tuba3	22144	Tuba3a
Gm461	Gm461	243529	H1fx
Smarca1		93761	Smarca1
Taf15		70439	Taf15
Scn1b		20266	Scn1b
Amac1		56293	Amac1
6230416J20Rik	6230416J20Rik	230376	Haus6
Egr2		13654	Egr2
Ido1		15930	Ido1
Hrg		94175	Hrg
Rps6ka3		110651	Rps6ka3

## Sheet: NEUR
New neurons (RecordID: 10797)					Enrichment by terms
Original Results	Discontinued Symbols	GeneID	Symbol		MANGO term	Observed	Expected	Percent	PValue	Fold
Cry1		12952	Cry1		Adult neurogenesis	4	0.566623	100	0.026	7.05937
Bmp2		12156	Bmp2		Precursor	3	0.476204	75	0.12	6.29982
D8Ertd69e	D8Ertd69e	73945	Otud4		Vertical astrocyte (Type 0)	0	0.0060279	0	8.9	Inf
Tnfsf11		21943	Tnfsf11		Stem cell (Type 1)	0	0.180837	0	7.5	Inf
Ccni		12453	Ccni		Progenitor	2	0.102474	50	0.044	19.5171
Ifi16	Ifi16	15951	Ifi204		Undetermined progenitor (Type 2a)	0	0.102474	0	8.1	Inf
Akap8		56399	Akap8		Late progenitor	1	0.0693209	25	0.62	14.4257
Zfp161		22666	Zfp161		Determined progenitor (Type 2b)	1	0.0813767	25	0.73	12.2885
Smr1	Smr1	20599	Smr3a		Neuroblast-like cell (Type 3)	1	0.0421953	25	0.38	23.6993
Aldh18a1		56454	Aldh18a1		New neuron	3	0.319479	75	0.04	9.39029
Slc10a2		20494	Slc10a2		Immature neuron	1	0.111516	25	1	8.96731
Ank1		11733	Ank1		Early immature neuron	0	0	0	9	0
Lman1		70361	Lman1		Late immature neuron	0	0	0	9	0
Set		56086	Set		Mature neuron	0	0	0	9	0
9130016M20Rik		71620	9130016M20Rik		BrdU immunoreactive cell	3	0.497302	75	0.14	6.03255
Gdap2		14547	Gdap2		Doublecortin immunoreactive cell	2	0.298381	50	0.36	6.70283
Cftr		12638	Cftr		Calretinin immunoreactive cell	1	0.153712	25	1.4	6.50569
Obp1b		628991	Obp1b		Calbindin immunoreactive cell	0	0.00904186	0	8.9	Inf
Cts7		56092	Cts7
Sah	Sah	20216	Acsm3
Krt2-19	Krt2-19	64818	Krt81		Query genes found in each MANGO term
Psg19		26439	Psg19		MANGO term	Enriched genes
Rabgap1l		29809	Rabgap1l		Adult neurogenesis	22142	11816	13010	16176
Ambra1		228361	Ambra1		Precursor	22142	13010	16176
Trappc5		66682	Trappc5		Vertical astrocyte (Type 0)
Ube2r2		67615	Ube2r2		Stem cell (Type 1)
Suap	Suap	66090	Ypel3		Progenitor	22142	13010
Gzmg		14944	Gzmg		Undetermined progenitor (Type 2a)
Vcp		269523	Vcp		Late progenitor	22142
Flana	Flana	116891	Derl2		Determined progenitor (Type 2b)	22142
Ask	Ask	27214	Dbf4		Neuroblast-like cell (Type 3)	22142
Aeg2	Aeg2	11572	Crisp3		New neuron	11816	13010	16176
Cckar		12425	Cckar		Immature neuron	13010
Col4a5		12830	Col4a5		Early immature neuron
Klhl21		242785	Klhl21		Late immature neuron
Foxd4		14237	Foxd4		Mature neuron
Psd		73728	Psd		BrdU immunoreactive cell	22142	13010	16176
Trpc4		22066	Trpc4		Doublecortin immunoreactive cell	22142	13010
C4orf3	C4orf3	67704	1810037I17Rik		Calretinin immunoreactive cell	13010
Nnat		18111	Nnat		Calbindin immunoreactive cell
Mogat2		233549	Mogat2
Scel		64929	Scel
BF682083	BF682083	233033	Samd4b
Acrbp		54137	Acrbp
Chp	Chp	56398	1500003O03Rik
Ereg		13874	Ereg
Tip1	Tip1	76281	Tax1bp3
Rpl21		19933	Rpl21
Tuba1	Tuba1	22142	Tuba1a
Tob1		22057	Tob1
Endog		13804	Endog
Akt2		11652	Akt2
Esrra		26379	Esrra
Ufd1l		22230	Ufd1l
Adamts1		11504	Adamts1
Mrpplf4	Mrpplf4	107849	Prl2c5
Bpnt1		23827	Bpnt1
Naalad2		72560	Naalad2
Bcl2l10		12049	Bcl2l10
Smap-1	Smap-1	101869	Unc45a
Apoe		11816	Apoe
Pkp2		67451	Pkp2
Cdc45l	Cdc45l	12544	Cdc45
Agtr2		11609	Agtr2
Brd4		57261	Brd4
Tjp1		21872	Tjp1
Fbxo6b	Fbxo6b	50762	Fbxo6
Asl		109900	Asl
Sycp3		20962	Sycp3
Csnk2a2		13000	Csnk2a2
Bat4		81845	Bat4
Ptprc		19264	Ptprc
Dach1		13134	Dach1
Erbb3		13867	Erbb3
Ndufb6		230075	Ndufb6
Cst3		13010	Cst3
KIAA1229	KIAA1229	52184	Odf2l
Drag1	Drag1	106952	Arap3
Plfr	Plfr	18814	Prl7d1
Depdc5		277854	Depdc5
Itm2c		64294	Itm2c
Pms2		18861	Pms2
Ngef		53972	Ngef
Syt11		229521	Syt11
Junb		16477	Junb
Adam3		11497	Adam3
Sgcg		24053	Sgcg
Pstpip2		19201	Pstpip2
Agtrap		11610	Agtrap
Tnfaip6		21930	Tnfaip6
Il2		16183	Il2
Igh-V		16049	Igh-V
Pcsk1n		30052	Pcsk1n
Tnfaip1		21927	Tnfaip1
Col4a1		12826	Col4a1
Tecta		21683	Tecta
Hrmt1l3	Hrmt1l3	71974	Prmt3
Mkrn1		54484	Mkrn1
Pias3		229615	Pias3
Ahr		11622	Ahr
AA517545		101456	AA517545
Dffb		13368	Dffb
Fancm		104806	Fancm
C78891		97714	C78891
Zfp103	Zfp103	22644	Rnf103
Sh2bp1	Sh2bp1	22083	Ctr9
Atp2c1		235574	Atp2c1
Cd44		12505	Cd44
Maoa		17161	Maoa
Mat2b		108645	Mat2b
4921506J03Rik	4921506J03Rik	382423	Atxn7l3b
Ehd1		13660	Ehd1
Ceacam11		66996	Ceacam11
Gzma		14938	Gzma
Egln2		112406	Egln2
Dsg2		13511	Dsg2
Prps1		19139	Prps1
Eif2s2		67204	Eif2s2
Tbx3		21386	Tbx3
Srm		20810	Srm
Prkcq		18761	Prkcq
Il1rap		16180	Il1rap
Rbx1		56438	Rbx1
Sp1		20683	Sp1
Palm		18483	Palm
ORF 1	ORF 1
Cenpb		12616	Cenpb
Cnil	Cnil	12794	Cnih2
Nbn		27354	Nbn
Mrpplf4	Mrpplf4	107849	Prl2c5
Fts	Fts	14339	Aktip
Map3k2		26405	Map3k2
Synj2		20975	Synj2
Cd3d		12500	Cd3d
Nfe2l1		18023	Nfe2l1
Nip7p	Nip7p
C330027C09Rik		224171	C330027C09Rik
KIAA0350	KIAA0350
Pnliprp1		18946	Pnliprp1
Clecsf6	Clecsf6	74374	Clec16a
Gjb6		14623	Gjb6
Pf4		56744	Pf4
Tp120a	Tp120a	71902	Cand1
2610039C10Rik		66578	2610039C10Rik
Cyp4a10		13117	Cyp4a10
Gm126	Gm126	229474	Fhdc1
Hsd3b5		15496	Hsd3b5
Atp5a1		11946	Atp5a1
Sh3bp5		24056	Sh3bp5
Qk1	Qk1	19317	Qk
Pld1		18805	Pld1
Sox4		20677	Sox4
Acox1		11430	Acox1
Zfm1	Zfm1	22668	Sf1
Adm		11535	Adm
Fap		14089	Fap
Hoxa6		15403	Hoxa6
Lif		16878	Lif
Csf2rb2		12984	Csf2rb2
Olr1		108078	Olr1
Il1b		16176	Il1b
ABTAP	ABTAP	66580	Esf1
Prss25	Prss25	64704	Htra2
Rab2	Rab2	59021	Rab2a
LOC228684	LOC228684	228684	Sel1l2
Map3k1		26401	Map3k1
Pvrl3		58998	Pvrl3
Bmp8a		12163	Bmp8a
Zp2		22787	Zp2
Abhd8		64296	Abhd8
Tubb5		22154	Tubb5
Msl2		77853	Msl2
Rbbp9		26450	Rbbp9
Gp1ba		14723	Gp1ba
Klrc1		16641	Klrc1
Cdc91l1	Cdc91l1	228812	Pigu
Stk10		20868	Stk10
Ttc1		66827	Ttc1
Uchrp	Uchrp	22224	Usp10
Tomm40		53333	Tomm40
Hoxa5		15402	Hoxa5
Ns5apt9	Ns5apt9	68026	2810417H13Rik
Acvr1		11477	Acvr1
Mup1		17840	Mup1
Cd36		12491	Cd36
Pdzk1		59020	Pdzk1
Fus		233908	Fus
Ranbp9		56705	Ranbp9
Prss2		22072	Prss2
